# Supplementary material for: A DARPin promotes faster onset of botulinum neurotoxin A1 action
Source: Nat Commun. 2023 Dec 18;14:8317. doi: 10.1038/s41467-023-44102-4 (PMC10728214; doi:10.1038/s41467-023-44102-4)
Supplement: Supplementary file 4 — Source Data [file 41467_2023_44102_MOESM4_ESM.xlsx]

## Sheet: Figure 5b
		T50 BoNT/A1-DARPin-F5	T50 BoNT/A1
		57	136
		69	152
		74	228
		59	177
		77	186
	Media	67.2	175.8

## Sheet: Figure S3
	10				10
	BoNT/A1-DARPin-F5 spdx 75 10 30 _UV_280nm				BoNT/A1-DARPin-F5 pH 5.2 spdx75 10 30_UV_280nm
	ml	mAU			ml	mAU
	0	1.524			0	-0.906
	0.026739	1.72			0.0199608	-1.086
	0.0534779	1.11			0.0399216	-1.101
	0.0802169	2.395			0.0598823	-1.165
	0.106956	1.199			0.0798431	-1.356
	0.133695	0.519			0.0998039	-1.385
	0.160434	0.262			0.119765	-1.386
	0.187173	-0.007			0.139725	-1.599
	0.213912	-0.22			0.159686	-1.539
	0.240651	-0.14			0.179647	-1.521
	0.26739	-0.268			0.199608	-1.512
	0.294129	-0.262			0.219569	-1.676
	0.320868	-0.286			0.239529	-1.596
	0.347607	-0.357			0.25949	-1.516
	0.374346	-0.238			0.279451	-1.495
	0.401085	-0.42			0.299412	-1.533
	0.427824	-0.436			0.319373	-1.577
	0.454563	-0.412			0.339333	-1.521
	0.481301	-0.428			0.359294	-1.558
	0.50804	-0.48			0.379255	-1.586
	0.534779	-0.415			0.399216	-1.457
	0.561518	-0.48			0.419176	-1.576
	0.588257	-0.477			0.439137	-1.608
	0.614996	-0.511			0.459098	-1.72
	0.641735	-0.588			0.479059	-1.662
	0.668474	-0.528			0.49902	-1.656
	0.695213	-0.518			0.51898	-1.691
	0.721952	-0.588			0.538941	-1.664
	0.748691	-0.462			0.558902	-1.661
	0.77543	-0.581			0.578863	-1.695
	0.802169	-0.522			0.598823	-1.644
	0.828908	-0.548			0.618784	-1.695
	0.855647	-0.425			0.638745	-1.689
	0.882386	-0.413			0.658706	-1.649
	0.909125	-0.309			0.678667	-1.683
	0.935864	-0.544			0.698627	-1.604
	0.962603	-0.496			0.718588	-1.757
	0.989342	-0.455			0.738549	-1.744
	1.01608	-0.565			0.75851	-1.782
	1.04282	-0.566			0.77847	-1.745
	1.06956	-0.561			0.798431	-1.631
	1.0963	-0.45			0.818392	-1.735
	1.12304	-0.54			0.838353	-1.664
	1.14978	-0.578			0.858314	-1.694
	1.17651	-0.568			0.878274	-1.593
	1.20325	-0.547			0.898235	-1.692
	1.22999	-0.512			0.918196	-1.72
	1.25673	-0.518			0.938157	-1.744
	1.28347	-0.437			0.958118	-1.649
	1.31021	-0.491			0.978078	-1.678
	1.33695	-0.524			0.998039	-1.672
	1.36369	-0.513			1.018	-1.715
	1.39043	-0.612			1.03796	-1.676
	1.41717	-0.622			1.05792	-1.757
	1.4439	-0.545			1.07788	-1.657
	1.47064	-0.598			1.09784	-1.691
	1.49738	-0.594			1.1178	-1.733
	1.52412	-0.603			1.13776	-1.748
	1.55086	-0.543			1.15773	-1.758
	1.5776	-0.409			1.17769	-1.677
	1.60434	-0.506			1.19765	-1.676
	1.63108	-0.408			1.21761	-1.671
	1.65782	-0.531			1.23757	-1.71
	1.68456	-0.478			1.25753	-1.773
	1.71129	-0.458			1.27749	-1.697
	1.73803	-0.568			1.29745	-1.731
	1.76477	-0.595			1.31741	-1.696
	1.79151	-0.645			1.33737	-1.828
	1.81825	-0.639			1.35733	-1.758
	1.84499	-0.583			1.37729	-1.763
	1.87173	-0.591			1.39725	-1.659
	1.89847	-0.567			1.41722	-1.739
	1.92521	-0.533			1.43718	-1.788
	1.95194	-0.499			1.45714	-1.714
	1.97868	-0.562			1.4771	-1.758
	2.00542	-0.624			1.49706	-1.742
	2.03216	-0.519			1.51702	-1.777
	2.0589	-0.537			1.53698	-1.755
	2.08564	-0.546			1.55694	-1.749
	2.11238	-0.692			1.5769	-1.8
	2.13912	-0.57			1.59686	-1.771
	2.16586	-0.554			1.61682	-1.78
	2.1926	-0.588			1.63678	-1.792
	2.21933	-0.581			1.65674	-1.742
	2.24607	-0.54			1.67671	-1.731
	2.27281	-0.632			1.69667	-1.728
	2.29955	-0.618			1.71663	-1.741
	2.32629	-0.611			1.73659	-1.751
	2.35303	-0.591			1.75655	-1.838
	2.37977	-0.676			1.77651	-1.743
	2.40651	-0.562			1.79647	-1.737
	2.43325	-0.644			1.81643	-1.736
	2.45999	-0.546			1.83639	-1.787
	2.48672	-0.643			1.85635	-1.833
	2.51346	-0.614			1.87631	-1.75
	2.5402	-0.649			1.89627	-1.737
	2.56694	-0.585			1.91624	-1.75
	2.59368	-0.687			1.9362	-1.893
	2.62042	-0.661			1.95616	-1.828
	2.64716	-0.648			1.97612	-1.754
	2.6739	-0.674			1.99608	-1.81
	2.70064	-0.593			2.01604	-1.857
	2.72738	-0.656			2.036	-1.755
	2.75411	-0.598			2.05596	-1.82
	2.78085	-0.598			2.07592	-1.738
	2.80759	-0.623			2.09588	-1.817
	2.83433	-0.603			2.11584	-1.871
	2.86107	-0.678			2.1358	-1.875
	2.88781	-0.626			2.15576	-1.756
	2.91455	-0.67			2.17573	-1.766
	2.94129	-0.601			2.19569	-1.842
	2.96803	-0.655			2.21565	-1.784
	2.99476	-0.564			2.23561	-1.817
	3.0215	-0.65			2.25557	-1.858
	3.04824	-0.631			2.27553	-1.816
	3.07498	-0.637			2.29549	-1.755
	3.10172	-0.73			2.31545	-1.83
	3.12846	-0.714			2.33541	-1.791
	3.1552	-0.724			2.35537	-1.751
	3.18194	-0.609			2.37533	-1.83
	3.20868	-0.698			2.39529	-1.807
	3.23542	-0.687			2.41525	-1.898
	3.26215	-0.596			2.43522	-1.801
	3.28889	-0.793			2.45518	-1.871
	3.31563	-0.616			2.47514	-1.869
	3.34237	-0.669			2.4951	-1.864
	3.36911	-0.696			2.51506	-1.73
	3.39585	-0.748			2.53502	-1.853
	3.42259	-0.728			2.55498	-1.885
	3.44933	-0.683			2.57494	-1.794
	3.47607	-0.752			2.5949	-1.769
	3.50281	-0.836			2.61486	-1.857
	3.52954	-0.703			2.63482	-1.836
	3.55628	-0.65			2.65478	-1.79
	3.58302	-0.679			2.67474	-1.935
	3.60976	-0.747			2.69471	-1.926
	3.6365	-0.76			2.71467	-1.94
	3.66324	-0.803			2.73463	-1.842
	3.68998	-0.739			2.75459	-1.883
	3.71672	-0.736			2.77455	-1.797
	3.74346	-0.746			2.79451	-1.821
	3.7702	-0.755			2.81447	-1.949
	3.79693	-0.692			2.83443	-1.912
	3.82367	-0.73			2.85439	-1.958
	3.85041	-0.845			2.87435	-1.772
	3.87715	-0.715			2.89431	-1.915
	3.90389	-0.817			2.91427	-1.895
	3.93063	-0.763			2.93423	-1.797
	3.95737	-0.806			2.9542	-1.932
	3.98411	-0.829			2.97416	-1.898
	4.01085	-0.789			2.99412	-1.98
	4.03758	-0.621			3.01408	-1.846
	4.06432	-0.679			3.03404	-1.914
	4.09106	-0.796			3.054	-1.945
	4.1178	-0.748			3.07396	-1.953
	4.14454	-0.842			3.09392	-1.928
	4.17128	-0.824			3.11388	-1.881
	4.19802	-0.905			3.13384	-1.831
	4.22476	-0.832			3.1538	-1.94
	4.2515	-0.807			3.17376	-1.871
	4.27824	-0.829			3.19373	-1.931
	4.30497	-0.798			3.21369	-2.023
	4.33171	-0.737			3.23365	-1.878
	4.35845	-0.939			3.25361	-1.829
	4.38519	-0.812			3.27357	-1.9
	4.41193	-0.892			3.29353	-1.874
	4.43867	-0.922			3.31349	-1.942
	4.46541	-0.858			3.33345	-1.938
	4.49215	-0.848			3.35341	-1.936
	4.51889	-0.829			3.37337	-1.978
	4.54563	-0.873			3.39333	-1.973
	4.57236	-0.876			3.41329	-1.889
	4.5991	-0.944			3.43325	-1.92
	4.62584	-0.912			3.45322	-1.934
	4.65258	-0.896			3.47318	-1.926
	4.67932	-0.848			3.49314	-1.902
	4.70606	-0.818			3.5131	-1.866
	4.7328	-0.863			3.53306	-1.91
	4.75954	-1.024			3.55302	-1.965
	4.78628	-0.857			3.57298	-1.902
	4.81301	-0.942			3.59294	-1.985
	4.83975	-0.889			3.6129	-1.974
	4.86649	-0.887			3.63286	-1.987
	4.89323	-0.927			3.65282	-1.968
	4.91997	-0.86			3.67278	-1.906
	4.94671	-0.933			3.69274	-2.016
	4.97345	-0.937			3.71271	-1.925
	5.00019	-0.953			3.73267	-1.947
	5.02693	-0.921			3.75263	-2.047
	5.05367	-0.905			3.77259	-1.985
	5.0804	-0.908			3.79255	-2.091
	5.10714	-0.917			3.81251	-1.99
	5.13388	-0.893			3.83247	-1.963
	5.16062	-0.849			3.85243	-2.055
	5.18736	-0.884			3.87239	-1.961
	5.2141	-0.839			3.89235	-2.051
	5.24084	-0.829			3.91231	-2.007
	5.26758	-0.797			3.93227	-2.032
	5.29432	-0.933			3.95223	-2.034
	5.32106	-1.013			3.9722	-1.924
	5.34779	-0.94			3.99216	-1.898
	5.37453	-0.916			4.01212	-2.064
	5.40127	-0.971			4.03208	-1.984
	5.42801	-0.767			4.05204	-2.053
	5.45475	-0.844			4.072	-2.072
	5.48149	-0.856			4.09196	-2.037
	5.50823	-0.85			4.11192	-2.074
	5.53497	-0.891			4.13188	-2.033
	5.56171	-0.87			4.15184	-2.029
	5.58845	-0.982			4.1718	-2.073
	5.61518	-0.971			4.19176	-2.058
	5.64192	-0.81			4.21172	-1.984
	5.66866	-0.941			4.23169	-2.031
	5.6954	-0.938			4.25165	-2.017
	5.72214	-0.886			4.27161	-2.065
	5.74888	-0.814			4.29157	-2.06
	5.77562	-0.809			4.31153	-2.083
	5.80236	-0.859			4.33149	-2.061
	5.8291	-0.857			4.35145	-2.079
	5.85583	-0.866			4.37141	-2.043
	5.88257	-0.99			4.39137	-2.135
	5.90931	-0.929			4.41133	-2.077
	5.93605	-0.873			4.43129	-2.091
	5.96279	-0.916			4.45125	-2.162
	5.98953	-0.919			4.47122	-2.146
	6.01627	-0.847			4.49118	-2.089
	6.04301	-0.749			4.51114	-2.115
	6.06975	-0.948			4.5311	-2.051
	6.09649	-0.861			4.55106	-2.087
	6.12322	-0.966			4.57102	-2.014
	6.14996	-0.912			4.59098	-2.122
	6.1767	-0.923			4.61094	-2.194
	6.20344	-0.885			4.6309	-2.073
	6.23018	-0.962			4.65086	-2.123
	6.25692	-0.934			4.67082	-2.206
	6.28366	-0.817			4.69078	-2.198
	6.3104	-0.964			4.71074	-2.217
	6.33714	-0.837			4.73071	-2.204
	6.36388	-0.912			4.75067	-2.234
	6.39061	-0.846			4.77063	-2.184
	6.41735	-0.922			4.79059	-2.158
	6.44409	-0.925			4.81055	-2.144
	6.47083	-0.873			4.83051	-2.144
	6.49757	-0.903			4.85047	-2.181
	6.52431	-0.842			4.87043	-2.161
	6.55105	-0.853			4.89039	-2.1
	6.57779	-0.861			4.91035	-2.15
	6.60453	-0.895			4.93031	-2.17
	6.63126	-0.725			4.95027	-2.108
	6.658	-0.986			4.97023	-2.181
	6.68474	-0.863			4.9902	-2.133
	6.71148	-0.751			5.01016	-2.059
	6.73822	-0.856			5.03012	-2.219
	6.76496	-0.811			5.05008	-2.177
	6.7917	-0.821			5.07004	-2.125
	6.81844	-0.888			5.09	-2.375
	6.84518	-0.781			5.10996	-2.137
	6.87192	-0.858			5.12992	-2.162
	6.89865	-0.715			5.14988	-2.134
	6.92539	-0.698			5.16984	-2.234
	6.95213	-0.625			5.1898	-2.214
	6.97887	-0.699			5.20976	-2.198
	7.00561	-0.671			5.22972	-2.205
	7.03235	-0.771			5.24969	-2.203
	7.05909	-0.715			5.26965	-2.134
	7.08583	-0.674			5.28961	-2.234
	7.11257	-0.615			5.30957	-2.226
	7.13931	-0.517			5.32953	-2.197
	7.16604	-0.582			5.34949	-2.172
	7.19278	-0.529			5.36945	-2.212
	7.21952	-0.542			5.38941	-2.099
	7.24626	-0.593			5.40937	-2.311
	7.273	-0.528			5.42933	-2.371
	7.29974	-0.618			5.44929	-2.235
	7.32648	-0.431			5.46925	-2.253
	7.35322	-0.474			5.48921	-2.293
	7.37996	-0.494			5.50918	-2.238
	7.4067	-0.386			5.52914	-2.253
	7.43343	-0.231			5.5491	-2.22
	7.46017	-0.179			5.56906	-2.251
	7.48691	0.06			5.58902	-2.222
	7.51365	0.255			5.60898	-2.227
	7.54039	0.521			5.62894	-2.185
	7.56713	0.943			5.6489	-2.31
	7.59387	1.394			5.66886	-2.235
	7.62061	1.965			5.68882	-2.317
	7.64735	2.525			5.70878	-2.35
	7.67408	3.169			5.72874	-2.268
	7.70082	3.751			5.74871	-2.19
	7.72756	4.388			5.76867	-2.335
	7.7543	5.009			5.78863	-2.318
	7.78104	5.699			5.80859	-2.336
	7.80778	6.075			5.82855	-2.312
	7.83452	6.508			5.84851	-2.347
	7.86126	6.85			5.86847	-2.371
	7.888	7.126			5.88843	-2.314
	7.91474	7.247			5.90839	-2.386
	7.94147	7.459			5.92835	-2.385
	7.96821	7.512			5.94831	-2.293
	7.99495	7.54			5.96827	-2.381
	8.02169	7.583			5.98823	-2.44
	8.04843	7.328			6.0082	-2.364
	8.07517	7.217			6.02816	-2.408
	8.10191	7.033			6.04812	-2.486
	8.12865	6.915			6.06808	-2.523
	8.15539	6.796			6.08804	-2.392
	8.18213	6.454			6.108	-2.453
	8.20886	6.166			6.12796	-2.49
	8.2356	6.076			6.14792	-2.538
	8.26234	5.829			6.16788	-2.347
	8.28908	5.696			6.18784	-2.466
	8.31582	5.325			6.2078	-2.503
	8.34256	5.14			6.22776	-2.551
	8.3693	4.975			6.24772	-2.482
	8.39604	4.687			6.26769	-2.511
	8.42278	4.572			6.28765	-2.518
	8.44952	4.308			6.30761	-2.445
	8.47625	4.119			6.32757	-2.625
	8.50299	3.895			6.34753	-2.532
	8.52973	3.669			6.36749	-2.523
	8.55647	3.53			6.38745	-2.476
	8.58321	3.352			6.40741	-2.579
	8.60995	3.26			6.42737	-2.532
	8.63669	3.095			6.44733	-2.613
	8.66343	3.011			6.46729	-2.498
	8.69017	2.854			6.48725	-2.523
	8.7169	2.76			6.50721	-2.531
	8.74364	2.608			6.52718	-2.548
	8.77038	2.381			6.54714	-2.512
	8.79712	2.192			6.5671	-2.57
	8.82386	2.169			6.58706	-2.569
	8.8506	2.048			6.60702	-2.572
	8.87734	2.005			6.62698	-2.562
	8.90408	1.945			6.64694	-2.516
	8.93082	1.962			6.6669	-2.561
	8.95756	1.853			6.68686	-2.507
	8.98429	1.623			6.70682	-2.527
	9.01103	1.631			6.72678	-2.48
	9.03777	1.505			6.74674	-2.557
	9.06451	1.539			6.7667	-2.59
	9.09125	1.362			6.78667	-2.527
	9.11799	1.27			6.80663	-2.556
	9.14473	1.207			6.82659	-2.582
	9.17147	1.218			6.84655	-2.557
	9.19821	1.217			6.86651	-2.634
	9.22495	1.12			6.88647	-2.597
	9.25168	1.094			6.90643	-2.584
	9.27842	1.091			6.92639	-2.456
	9.30516	1.001			6.94635	-2.527
	9.3319	1.014			6.96631	-2.585
	9.35864	1.069			6.98627	-2.565
	9.38538	0.938			7.00623	-2.478
	9.41212	0.94			7.0262	-2.557
	9.43886	0.764			7.04616	-2.556
	9.4656	0.818			7.06612	-2.433
	9.49233	0.831			7.08608	-2.41
	9.51907	0.807			7.10604	-2.444
	9.54581	0.706			7.126	-2.43
	9.57255	0.608			7.14596	-2.399
	9.59929	0.624			7.16592	-2.401
	9.62603	0.585			7.18588	-2.399
	9.65277	0.486			7.20584	-2.423
	9.67951	0.645			7.2258	-2.419
	9.70625	0.558			7.24576	-2.432
	9.73299	0.516			7.26572	-2.465
	9.75972	0.497			7.28569	-2.398
	9.78646	0.472			7.30565	-2.407
	9.8132	0.405			7.32561	-2.376
	9.83994	0.435			7.34557	-2.317
	9.86668	0.291			7.36553	-2.197
	9.89342	0.33			7.38549	-2.213
	9.92016	0.288			7.40545	-2.006
	9.9469	0.305			7.42541	-1.893
	9.97364	0.233			7.44537	-1.785
	10.0004	0.169			7.46533	-1.441
	10.0271	0.161			7.48529	-1.138
	10.0539	0.187			7.50525	-0.749
	10.0806	0.258			7.52521	-0.303
	10.1073	0.149			7.54518	0.214
	10.1341	0.116			7.56514	0.823
	10.1608	0.041			7.5851	1.368
	10.1875	0.088			7.60506	2.106
	10.2143	0.099			7.62502	2.871
	10.241	0.075			7.64498	3.576
	10.2678	0.131			7.66494	4.498
	10.2945	0.03			7.6849	5.138
	10.3212	0.115			7.70486	5.896
	10.348	-0.034			7.72482	6.628
	10.3747	0.062			7.74478	7.362
	10.4015	0.037			7.76474	7.85
	10.4282	-0.08			7.7847	8.479
	10.4549	-0.063			7.80467	8.905
	10.4817	-0.051			7.82463	9.294
	10.5084	-0.18			7.84459	9.771
	10.5352	-0.113			7.86455	10
	10.5619	-0.049			7.88451	10.129
	10.5886	-0.141			7.90447	10.29
	10.6154	-0.093			7.92443	10.36
	10.6421	-0.24			7.94439	10.433
	10.6688	-0.156			7.96435	10.369
	10.6956	-0.175			7.98431	10.267
	10.7223	-0.176			8.00427	10.261
	10.7491	-0.185			8.02423	10.029
	10.7758	-0.202			8.0442	9.866
	10.8025	-0.264			8.06416	9.598
	10.8293	-0.287			8.08412	9.454
	10.856	-0.162			8.10408	9.101
	10.8828	-0.274			8.12404	8.84
	10.9095	-0.072			8.144	8.597
	10.9362	-0.238			8.16396	8.24
	10.963	-0.201			8.18392	7.888
	10.9897	-0.266			8.20388	7.646
	11.0165	-0.282			8.22384	7.361
	11.0432	-0.216			8.2438	6.979
	11.0699	-0.215			8.26376	6.742
	11.0967	-0.25			8.28372	6.481
	11.1234	-0.293			8.30369	6.072
	11.1502	-0.201			8.32365	5.811
	11.1769	-0.19			8.34361	5.591
	11.2036	-0.283			8.36357	5.25
	11.2304	-0.256			8.38353	4.924
	11.2571	-0.217			8.40349	4.654
	11.2838	-0.324			8.42345	4.387
	11.3106	-0.396			8.44341	4.109
	11.3373	-0.299			8.46337	3.848
	11.3641	-0.331			8.48333	3.561
	11.3908	-0.277			8.50329	3.398
	11.4175	-0.306			8.52325	3.128
	11.4443	-0.278			8.54321	2.919
	11.471	-0.381			8.56318	2.754
	11.4978	-0.228			8.58314	2.524
	11.5245	-0.306			8.6031	2.285
	11.5512	-0.328			8.62306	2.171
	11.578	-0.449			8.64302	1.993
	11.6047	-0.357			8.66298	1.837
	11.6315	-0.36			8.68294	1.663
	11.6582	-0.463			8.7029	1.509
	11.6849	-0.326			8.72286	1.357
	11.7117	-0.354			8.74282	1.27
	11.7384	-0.356			8.76278	1.195
	11.7651	-0.439			8.78274	1.075
	11.7919	-0.387			8.8027	0.857
	11.8186	-0.416			8.82267	0.668
	11.8454	-0.403			8.84263	0.575
	11.8721	-0.365			8.86259	0.56
	11.8988	-0.489			8.88255	0.38
	11.9256	-0.435			8.90251	0.347
	11.9523	-0.364			8.92247	0.244
	11.9791	-0.344			8.94243	0.042
	12.0058	-0.307			8.96239	0.003
	12.0325	-0.422			8.98235	-0.067
	12.0593	-0.445			9.00231	-0.174
	12.086	-0.425			9.02227	-0.117
	12.1128	-0.431			9.04223	-0.238
	12.1395	-0.392			9.06219	-0.296
	12.1662	-0.406			9.08216	-0.458
	12.193	-0.449			9.10212	-0.474
	12.2197	-0.278			9.12208	-0.563
	12.2464	-0.358			9.14204	-0.523
	12.2732	-0.391			9.162	-0.688
	12.2999	-0.484			9.18196	-0.707
	12.3267	-0.339			9.20192	-0.655
	12.3534	-0.37			9.22188	-0.644
	12.3801	-0.286			9.24184	-0.881
	12.4069	-0.367			9.2618	-0.794
	12.4336	-0.291			9.28176	-0.876
	12.4604	-0.379			9.30172	-0.933
	12.4871	-0.306			9.32169	-0.971
	12.5138	-0.229			9.34165	-0.878
	12.5406	-0.355			9.36161	-1.013
	12.5673	-0.261			9.38157	-1.04
	12.5941	-0.285			9.40153	-1.031
	12.6208	-0.507			9.42149	-1.098
	12.6475	-0.362			9.44145	-1.172
	12.6743	-0.356			9.46141	-1.173
	12.701	-0.396			9.48137	-1.237
	12.7278	-0.397			9.50133	-1.314
	12.7545	-0.327			9.52129	-1.229
	12.7812	-0.305			9.54125	-1.242
	12.808	-0.389			9.56121	-1.376
	12.8347	-0.506			9.58118	-1.501
	12.8614	-0.431			9.60114	-1.397
	12.8882	-0.394			9.6211	-1.379
	12.9149	-0.402			9.64106	-1.459
	12.9417	-0.44			9.66102	-1.389
	12.9684	-0.479			9.68098	-1.571
	12.9951	-0.432			9.70094	-1.542
	13.0219	-0.441			9.7209	-1.543
	13.0486	-0.494			9.74086	-1.561
	13.0754	-0.441			9.76082	-1.623
	13.1021	-0.406			9.78078	-1.658
	13.1288	-0.304			9.80074	-1.656
	13.1556	-0.311			9.8207	-1.717
	13.1823	-0.401			9.84067	-1.584
	13.2091	-0.41			9.86063	-1.671
	13.2358	-0.444			9.88059	-1.68
	13.2625	-0.466			9.90055	-1.667
	13.2893	-0.389			9.92051	-1.717
	13.316	-0.473			9.94047	-1.702
	13.3427	-0.321			9.96043	-1.711
	13.3695	-0.308			9.98039	-1.765
	13.3962	-0.443			10.0004	-1.729
	13.423	-0.396			10.0203	-1.856
	13.4497	-0.615			10.0403	-1.694
	13.4764	-0.481			10.0602	-1.867
	13.5032	-0.51			10.0802	-1.926
	13.5299	-0.474			10.1002	-1.875
	13.5567	-0.425			10.1201	-1.843
	13.5834	-0.502			10.1401	-1.845
	13.6101	-0.505			10.16	-1.868
	13.6369	-0.466			10.18	-1.919
	13.6636	-0.437			10.2	-1.88
	13.6904	-0.44			10.2199	-1.936
	13.7171	-0.494			10.2399	-1.896
	13.7438	-0.524			10.2598	-2.004
	13.7706	-0.508			10.2798	-1.992
	13.7973	-0.473			10.2998	-1.952
	13.824	-0.414			10.3197	-1.938
	13.8508	-0.527			10.3397	-1.979
	13.8775	-0.344			10.3596	-1.927
	13.9043	-0.369			10.3796	-1.966
	13.931	-0.478			10.3996	-1.869
	13.9577	-0.484			10.4195	-2.037
	13.9845	-0.462			10.4395	-1.984
	14.0112	-0.493			10.4594	-1.95
	14.038	-0.413			10.4794	-2.068
	14.0647	-0.429			10.4994	-2.019
	14.0914	-0.591			10.5193	-2.062
	14.1182	-0.472			10.5393	-2.063
	14.1449	-0.473			10.5593	-2.035
	14.1717	-0.555			10.5792	-2.034
	14.1984	-0.471			10.5992	-1.992
	14.2251	-0.47			10.6191	-2.014
	14.2519	-0.479			10.6391	-2.019
	14.2786	-0.53			10.6591	-2.009
	14.3053	-0.546			10.679	-2.111
	14.3321	-0.522			10.699	-2.136
	14.3588	-0.585			10.7189	-2.116
	14.3856	-0.542			10.7389	-2.029
	14.4123	-0.48			10.7589	-2.142
	14.439	-0.48			10.7788	-2.126
	14.4658	-0.505			10.7988	-2.119
	14.4925	-0.59			10.8187	-2.069
	14.5193	-0.474			10.8387	-2.103
	14.546	-0.517			10.8587	-2.212
	14.5727	-0.542			10.8786	-2.1
	14.5995	-0.436			10.8986	-2.208
	14.6262	-0.553			10.9185	-2.187
	14.653	-0.535			10.9385	-2.195
	14.6797	-0.471			10.9585	-2.272
	14.7064	-0.579			10.9784	-2.19
	14.7332	-0.575			10.9984	-2.23
	14.7599	-0.458			11.0184	-2.173
	14.7867	-0.474			11.0383	-2.192
	14.8134	-0.489			11.0583	-2.3
	14.8401	-0.641			11.0782	-2.298
	14.8669	-0.539			11.0982	-2.185
	14.8936	-0.643			11.1182	-2.208
	14.9203	-0.533			11.1381	-2.275
	14.9471	-0.492			11.1581	-2.31
	14.9738	-0.47			11.178	-2.296
	15.0006	-0.651			11.198	-2.242
	15.0273	-0.489			11.218	-2.309
	15.054	-0.515			11.2379	-2.268
	15.0808	-0.534			11.2579	-2.25
	15.1075	-0.372			11.2778	-2.235
	15.1343	-0.504			11.2978	-2.337
	15.161	-0.485			11.3178	-2.355
	15.1877	-0.486			11.3377	-2.434
	15.2145	-0.503			11.3577	-2.428
	15.2412	-0.475			11.3776	-2.365
	15.268	-0.423			11.3976	-2.342
	15.2947	-0.475			11.4176	-2.302
	15.3214	-0.49			11.4375	-2.353
	15.3482	-0.48			11.4575	-2.375
	15.3749	-0.466			11.4774	-2.416
	15.4016	-0.563			11.4974	-2.376
	15.4284	-0.543			11.5174	-2.375
	15.4551	-0.494			11.5373	-2.39
	15.4819	-0.498			11.5573	-2.326
	15.5086	-0.659			11.5773	-2.266
	15.5353	-0.608			11.5972	-2.376
	15.5621	-0.625			11.6172	-2.397
	15.5888	-0.598			11.6371	-2.378
	15.6156	-0.586			11.6571	-2.38
	15.6423	-0.508			11.6771	-2.389
	15.669	-0.399			11.697	-2.341
	15.6958	-0.477			11.717	-2.383
	15.7225	-0.692			11.7369	-2.419
	15.7493	-0.58			11.7569	-2.419
	15.776	-0.649			11.7769	-2.394
	15.8027	-0.62			11.7968	-2.349
	15.8295	-0.63			11.8168	-2.435
	15.8562	-0.683			11.8367	-2.396
	15.8829	-0.631			11.8567	-2.452
	15.9097	-0.564			11.8767	-2.419
	15.9364	-0.619			11.8966	-2.411
	15.9632	-0.596			11.9166	-2.405
	15.9899	-0.576			11.9365	-2.503
	16.0166	-0.669			11.9565	-2.485
	16.0434	-0.644			11.9765	-2.371
	16.0701	-0.733			11.9964	-2.412
	16.0969	-0.634			12.0164	-2.463
	16.1236	-0.672			12.0364	-2.455
	16.1503	-0.631			12.0563	-2.416
	16.1771	-0.671			12.0763	-2.339
	16.2038	-0.697			12.0962	-2.396
	16.2306	-0.772			12.1162	-2.387
	16.2573	-0.795			12.1362	-2.403
	16.284	-0.779			12.1561	-2.385
	16.3108	-0.843			12.1761	-2.305
	16.3375	-0.717			12.196	-2.476
	16.3643	-0.904			12.216	-2.374
	16.391	-0.758			12.236	-2.499
	16.4177	-0.845			12.2559	-2.345
	16.4445	-0.83			12.2759	-2.376
	16.4712	-0.923			12.2958	-2.415
	16.4979	-0.881			12.3158	-2.38
	16.5247	-0.796			12.3358	-2.354
	16.5514	-0.925			12.3557	-2.407
	16.5782	-0.937			12.3757	-2.486
	16.6049	-0.92			12.3956	-2.431
	16.6316	-0.908			12.4156	-2.478
	16.6584	-0.804			12.4356	-2.409
	16.6851	-0.923			12.4555	-2.482
	16.7119	-0.881			12.4755	-2.42
	16.7386	-0.797			12.4954	-2.405
	16.7653	-0.712			12.5154	-2.495
	16.7921	-0.738			12.5354	-2.366
	16.8188	-0.703			12.5553	-2.432
	16.8456	-0.771			12.5753	-2.489
	16.8723	-0.828			12.5953	-2.371
	16.899	-0.877			12.6152	-2.335
	16.9258	-0.827			12.6352	-2.383
	16.9525	-0.876			12.6551	-2.341
	16.9792	-0.877			12.6751	-2.34
	17.006	-0.73			12.6951	-2.244
	17.0327	-0.815			12.715	-2.203
	17.0595	-0.875			12.735	-2.13
	17.0862	-0.821			12.7549	-2.128
	17.1129	-0.83			12.7749	-2.042
	17.1397	-0.849			12.7949	-2.056
	17.1664	-0.812			12.8148	-1.947
	17.1932	-0.799			12.8348	-1.995
	17.2199	-0.717			12.8547	-1.785
	17.2466	-0.799			12.8747	-1.73
	17.2734	-0.746			12.8947	-1.681
	17.3001	-0.756			12.9146	-1.526
	17.3269	-0.82			12.9346	-1.573
	17.3536	-0.695			12.9545	-1.376
	17.3803	-0.744			12.9745	-1.255
	17.4071	-0.779			12.9945	-1.138
	17.4338	-0.712			13.0144	-1.056
	17.4605	-0.728			13.0344	-0.981
	17.4873	-0.837			13.0544	-0.813
	17.514	-0.811			13.0743	-0.764
	17.5408	-0.869			13.0943	-0.612
	17.5675	-0.71			13.1142	-0.48
	17.5942	-0.81			13.1342	-0.387
	17.621	-0.866			13.1542	-0.371
	17.6477	-0.774			13.1741	-0.24
	17.6745	-0.843			13.1941	-0.073
	17.7012	-0.712			13.214	0.03
	17.7279	-0.89			13.234	0.105
	17.7547	-0.87			13.254	0.313
	17.7814	-0.834			13.2739	0.321
	17.8082	-0.849			13.2939	0.342
	17.8349	-0.879			13.3138	0.431
	17.8616	-0.91			13.3338	0.563
	17.8884	-0.938			13.3538	0.628
	17.9151	-0.905			13.3737	0.78
	17.9419	-1.012			13.3937	0.842
	17.9686	-0.912			13.4136	0.848
	17.9953	-0.93			13.4336	0.858
	18.0221	-1.033			13.4536	0.978
	18.0488	-0.977			13.4735	0.947
	18.0755	-0.932			13.4935	1.106
	18.1023	-0.887			13.5134	1.09
	18.129	-0.868			13.5334	1.101
	18.1558	-0.982			13.5534	1.113
	18.1825	-0.865			13.5733	1.166
	18.2092	-0.924			13.5933	1.264
	18.236	-0.894			13.6133	1.245
	18.2627	-0.883			13.6332	1.277
	18.2895	-0.787			13.6532	1.266
	18.3162	-0.728			13.6731	1.293
	18.3429	-0.681			13.6931	1.326
	18.3697	-0.708			13.7131	1.172
	18.3964	-0.666			13.733	1.397
	18.4232	-0.538			13.753	1.278
	18.4499	-0.454			13.7729	1.226
	18.4766	-0.56			13.7929	1.203
	18.5034	-0.516			13.8129	1.268
	18.5301	-0.517			13.8328	1.272
	18.5568	-0.423			13.8528	1.277
	18.5836	-0.47			13.8727	1.229
	18.6103	-0.556			13.8927	1.252
	18.6371	-0.504			13.9127	1.283
	18.6638	-0.494			13.9326	1.178
	18.6905	-0.602			13.9526	1.149
	18.7173	-0.578			13.9725	1.243
	18.744	-0.529			13.9925	1.155
	18.7708	-0.559			14.0125	1.177
	18.7975	-0.615			14.0324	1.144
	18.8242	-0.566			14.0524	1.174
	18.851	-0.651			14.0724	1.136
	18.8777	-0.615			14.0923	1.136
	18.9045	-0.571			14.1123	1.028
	18.9312	-0.651			14.1322	1.004
	18.9579	-0.595			14.1522	1.041
	18.9847	-0.537			14.1722	1.021
	19.0114	-0.594			14.1921	1.014
	19.0381	-0.592			14.2121	0.927
	19.0649	-0.697			14.232	0.996
	19.0916	-0.635			14.252	0.858
	19.1184	-0.682			14.272	0.881
	19.1451	-0.71			14.2919	0.958
	19.1718	-0.64			14.3119	0.784
	19.1986	-0.668			14.3318	0.785
	19.2253	-0.635			14.3518	0.845
	19.2521	-0.606			14.3718	0.806
	19.2788	-0.575			14.3917	0.688
	19.3055	-0.581			14.4117	0.705
	19.3323	-0.63			14.4316	0.759
	19.359	-0.654			14.4516	0.632
	19.3858	-0.634			14.4716	0.603
	19.4125	-0.556			14.4915	0.686
	19.4392	-0.712			14.5115	0.617
	19.466	-0.584			14.5314	0.622
	19.4927	-0.618			14.5514	0.486
	19.5194	-0.638			14.5714	0.449
	19.5462	-0.625			14.5913	0.525
	19.5729	-0.673			14.6113	0.486
	19.5997	-0.68			14.6313	0.448
	19.6264	-0.647			14.6512	0.465
	19.6531	-0.648			14.6712	0.293
	19.6799	-0.594			14.6911	0.314
	19.7066	-0.62			14.7111	0.305
	19.7334	-0.596			14.7311	0.355
	19.7601	-0.702			14.751	0.258
	19.7868	-0.7			14.771	0.199
	19.8136	-0.669			14.7909	0.245
	19.8403	-0.714			14.8109	0.217
	19.8671	-0.641			14.8309	0.324
	19.8938	-0.64			14.8508	0.283
	19.9205	-0.612			14.8708	0.265
	19.9473	-0.663			14.8907	0.186
	19.974	-0.767			14.9107	0.118
	20.0008	-0.665			14.9307	0.076
	20.0275	-0.726			14.9506	0.03
	20.0542	-0.679			14.9706	0.075
	20.081	-0.686			14.9905	0.14
	20.1077	-0.68			15.0105	0.029
	20.1344	-0.722			15.0305	0.01
	20.1612	-0.675			15.0504	-0.01
	20.1879	-0.74			15.0704	-0.036
	20.2147	-0.68			15.0904	0.153
	20.2414	-0.724			15.1103	-0.036
	20.2681	-0.724			15.1303	-0.032
	20.2949	-0.71			15.1502	0.035
	20.3216	-0.758			15.1702	-0.005
	20.3484	-0.678			15.1902	-0.192
	20.3751	-0.777			15.2101	-0.066
	20.4018	-0.765			15.2301	-0.158
	20.4286	-0.671			15.25	-0.053
	20.4553	-0.614			15.27	-0.116
	20.4821	-0.724			15.29	-0.067
	20.5088	-0.804			15.3099	-0.071
	20.5355	-0.785			15.3299	-0.126
	20.5623	-0.781			15.3498	-0.069
	20.589	-0.676			15.3698	-0.213
	20.6157	-0.772			15.3898	-0.175
	20.6425	-0.769			15.4097	-0.219
	20.6692	-0.755			15.4297	-0.232
	20.696	-0.859			15.4496	-0.251
	20.7227	-0.848			15.4696	-0.315
	20.7494	-0.725			15.4896	-0.353
	20.7762	-0.801			15.5095	-0.283
	20.8029	-0.842			15.5295	-0.343
	20.8297	-0.821			15.5494	-0.294
	20.8564	-0.754			15.5694	-0.341
	20.8831	-0.842			15.5894	-0.393
	20.9099	-0.693			15.6093	-0.434
	20.9366	-0.868			15.6293	-0.469
	20.9634	-0.873			15.6493	-0.44
	20.9901	-0.77			15.6692	-0.407
	21.0168	-0.855			15.6892	-0.409
	21.0436	-0.805			15.7091	-0.407
	21.0703	-0.95			15.7291	-0.461
	21.097	-0.874			15.7491	-0.4
	21.1238	-0.841			15.769	-0.498
	21.1505	-0.913			15.789	-0.58
	21.1773	-0.853			15.8089	-0.623
	21.204	-0.785			15.8289	-0.597
	21.2307	-0.857			15.8489	-0.47
	21.2575	-0.883			15.8688	-0.577
	21.2842	-0.832			15.8888	-0.549
	21.311	-0.756			15.9087	-0.535
	21.3377	-0.829			15.9287	-0.566
	21.3644	-0.767			15.9487	-0.462
	21.3912	-0.867			15.9686	-0.336
	21.4179	-0.77			15.9886	-0.26
	21.4447	-0.969			16.0085	-0.397
	21.4714	-0.817			16.0285	-0.343
	21.4981	-0.897			16.0485	-0.323
	21.5249	-0.825			16.0684	-0.321
	21.5516	-0.813			16.0884	-0.395
	21.5784	-0.828			16.1084	-0.242
	21.6051	-0.893			16.1283	-0.262
	21.6318	-0.917			16.1483	-0.305
	21.6586	-0.862			16.1682	-0.403
	21.6853	-0.846			16.1882	-0.404
	21.712	-0.743			16.2082	-0.428
	21.7388	-0.913			16.2281	-0.564
	21.7655	-0.841			16.2481	-0.56
	21.7923	-0.877			16.268	-0.654
	21.819	-0.837			16.288	-0.678
	21.8457	-0.852			16.308	-0.862
	21.8725	-0.883			16.3279	-0.935
	21.8992	-0.894			16.3479	-0.979
	21.926	-0.918			16.3678	-1.056
	21.9527	-0.838			16.3878	-1.06
	21.9794	-0.893			16.4078	-1.17
	22.0062	-0.918			16.4277	-1.307
	22.0329	-0.848			16.4477	-1.443
	22.0597	-0.913			16.4676	-1.496
	22.0864	-0.849			16.4876	-1.393
	22.1131	-0.894			16.5076	-1.609
	22.1399	-0.922			16.5275	-1.55
	22.1666	-0.915			16.5475	-1.628
	22.1933	-0.965			16.5674	-1.676
	22.2201	-0.985			16.5874	-1.645
	22.2468	-0.922			16.6074	-1.68
	22.2736	-0.923			16.6273	-1.757
	22.3003	-0.976			16.6473	-1.72
	22.327	-0.887			16.6673	-1.641
	22.3538	-0.931			16.6872	-1.68
	22.3805	-0.996			16.7072	-1.626
	22.4073	-0.902			16.7271	-1.639
	22.434	-0.939			16.7471	-1.625
	22.4607	-0.956			16.7671	-1.648
	22.4875	-0.95			16.787	-1.486
	22.5142	-0.969			16.807	-1.527
	22.541	-0.97			16.8269	-1.425
	22.5677	-1.065			16.8469	-1.419
	22.5944	-1.018			16.8669	-1.429
	22.6212	-1.027			16.8868	-1.419
	22.6479	-1.027			16.9068	-1.383
	22.6746	-1.048			16.9267	-1.342
	22.7014	-0.958			16.9467	-1.338
	22.7281	-1.022			16.9667	-1.301
	22.7549	-1.035			16.9866	-1.354
	22.7816	-1.01			17.0066	-1.238
	22.8083	-0.961			17.0265	-1.311
	22.8351	-1.039			17.0465	-1.311
	22.8618	-1.161			17.0665	-1.272
	22.8886	-1.115			17.0864	-1.285
	22.9153	-1.111			17.1064	-1.282
	22.942	-1.08			17.1264	-1.389
	22.9688	-0.92			17.1463	-1.228
	22.9955	-1.099			17.1663	-1.276
	23.0223	-0.944			17.1862	-1.255
	23.049	-1.001			17.2062	-1.302
	23.0757	-1.035			17.2262	-1.321
	23.1025	-1.017			17.2461	-1.268
	23.1292	-0.997			17.2661	-1.39
	23.1559	-1.014			17.286	-1.412
	23.1827	-0.983			17.306	-1.32
	23.2094	-1.074			17.326	-1.416
	23.2362	-1.021			17.3459	-1.26
	23.2629	-1.021			17.3659	-1.375
	23.2896	-0.942			17.3858	-1.401
	23.3164	-1.018			17.4058	-1.449
	23.3431	-1.051			17.4258	-1.373
	23.3699	-1.107			17.4457	-1.511
	23.3966	-1.043			17.4657	-1.486
	23.4233	-1.112			17.4856	-1.542
	23.4501	-1.08			17.5056	-1.488
	23.4768	-1.03			17.5256	-1.55
	23.5036	-1.053			17.5455	-1.543
	23.5303	-1.065			17.5655	-1.461
	23.557	-1.075			17.5854	-1.665
	23.5838	-1.057			17.6054	-1.583
	23.6105	-1.006			17.6254	-1.602
	23.6373	-1.039			17.6453	-1.585
	23.664	-1.02			17.6653	-1.592
	23.6907	-1.019			17.6853	-1.698
	23.7175	-1.019			17.7052	-1.723
	23.7442	-0.957			17.7252	-1.558
	23.7709	-1.077			17.7451	-1.605
	23.7977	-1.062			17.7651	-1.665
	23.8244	-1.018			17.7851	-1.758
	23.8512	-1.097			17.805	-1.762
	23.8779	-1.011			17.825	-1.697
	23.9046	-0.911			17.8449	-1.811
	23.9314	-1.024			17.8649	-1.888
	23.9581	-0.966			17.8849	-1.851
	23.9849	-1.012			17.9048	-1.873
	24.0116	-1.055			17.9248	-1.876
	24.0383	-1.083			17.9447	-1.902
	24.0651	-1.025			17.9647	-1.94
	24.0918	-1.016			17.9847	-1.93
	24.1186	-0.986			18.0046	-1.89
	24.1453	-0.974			18.0246	-1.94
	24.172	-0.962			18.0445	-1.971
	24.1988	-1.024			18.0645	-1.915
	24.2255	-0.946			18.0845	-1.841
	24.2522	-1.027			18.1044	-1.931
	24.279	-1.069			18.1244	-1.952
	24.3057	-1.076			18.1444	-1.897
	24.3325	-0.932			18.1643	-1.925
	24.3592	-0.893			18.1843	-1.987
	24.3859	-1.011			18.2042	-1.898
	24.4127	-1.023			18.2242	-1.891
	24.4394	-1.001			18.2442	-1.906
	24.4662	-1.049			18.2641	-1.839
	24.4929	-0.918			18.2841	-1.802
	24.5196	-0.914			18.304	-1.836
	24.5464	-1.009			18.324	-1.837
	24.5731	-0.965			18.344	-1.773
	24.5999	-0.878			18.3639	-1.683
	24.6266	-0.957			18.3839	-1.793
	24.6533	-0.974			18.4038	-1.729
	24.6801	-1.073			18.4238	-1.683
	24.7068	-0.868			18.4438	-1.635
	24.7335	-0.929			18.4637	-1.695
	24.7603	-0.999			18.4837	-1.694
	24.787	-0.995			18.5036	-1.719
	24.8138	-0.99			18.5236	-1.714
	24.8405	-0.888			18.5436	-1.756
	24.8672	-0.916			18.5635	-1.69
	24.894	-0.882			18.5835	-1.741
	24.9207	-0.969			18.6034	-1.746
	24.9475	-0.892			18.6234	-1.762
	24.9742	-0.972			18.6434	-1.787
	25.0009	-0.993			18.6633	-1.816
					18.6833	-1.803
					18.7033	-1.734
					18.7232	-1.833
					18.7432	-1.805
					18.7631	-1.788
					18.7831	-1.938
					18.8031	-1.925
					18.823	-1.912

## Sheet: Figure S4a
Overlay Graph 1
150323 lc a1 d18 1dot8 ul injection.nitc		150323 lc a1 d18 1dot8 ul injection.nitc					Models
Time (s)	Corrected Heat Rate (µJ/s)	Mole Ratio	Enthalpy (kJ/mol)	Mole Ratio	Fit (kJ/mol)		Model	Variable	Value
0	0.586433						Independent	Kd (M)	9.618e-08
1	0.586661	0.147125	-45.937					n	1.035
2	0.585469	0.263666	-45.6112					ΔH (kJ/mol)	-81.84
3	0.583249	0.381372	-43.7926					ΔS (J/mol·K)	-140.2
4	0.581101	0.500254	-44.7912
5	0.579759	0.620323	-44.0951
6	0.579193	0.741592	-41.0886
7	0.579397	0.864071	-37.1713
8	0.580518	0.987775	-28.42
9	0.582162	1.11271	2.78516
10	0.58349	1.2389	28.1198	0.146568	-45.7267
11	0.583907	1.36635	31.6881	0.158117	-45.6912
12	0.583245	1.49507	37.0577	0.169679	-45.6553
13	0.58188	1.62507	37.0407	0.181251	-45.619
14	0.580068	1.75638	40.2033	0.192835	-45.5823
15	0.577468	1.889	41.0676	0.204431	-45.5452
16	0.574042	2.02294	41.7412	0.216038	-45.5076
17	0.570706	2.15822	38.0862	0.227657	-45.4695
18	0.568373	2.29485	37.8333	0.239287	-45.4309
19	0.567281			0.250928	-45.3918
20	0.566825			0.262581	-45.3521
21	0.566068			0.274246	-45.3118
22	0.564112			0.285922	-45.2708
23	0.560365			0.29761	-45.2292
24	0.555212			0.309309	-45.1869
25	0.54991			0.32102	-45.1438
26	0.545507			0.332743	-45.0999
27	0.542841			0.344477	-45.0551
28	0.542551			0.356223	-45.0094
29	0.544277			0.36798	-44.9628
30	0.546451			0.379749	-44.9151
31	0.547511			0.39153	-44.8663
32	0.546583			0.403322	-44.8163
33	0.544014			0.415126	-44.7651
34	0.541176			0.426941	-44.7125
35	0.539631			0.438769	-44.6584
36	0.54018			0.450608	-44.6028
37	0.542601			0.462459	-44.5455
38	0.545589			0.474321	-44.4864
39	0.547331			0.486195	-44.4254
40	0.546902			0.498081	-44.3622
41	0.544693			0.509979	-44.2968
42	0.541676			0.521889	-44.2289
43	0.538122			0.53381	-44.1584
44	0.534025			0.545743	-44.085
45	0.530094			0.557688	-44.0085
46	0.5269			0.569645	-43.9285
47	0.523951			0.581614	-43.8448
48	0.520551			0.593594	-43.7571
49	0.51664			0.605586	-43.6649
50	0.512415			0.617591	-43.5678
51	0.507934			0.629607	-43.4653
52	0.503273			0.641635	-43.357
53	0.498885			0.653675	-43.242
54	0.495654			0.665726	-43.1199
55	0.494136			0.67779	-42.9897
56	0.493919			0.689866	-42.8506
57	0.494188			0.701954	-42.7016
58	0.49441			0.714053	-42.5415
59	0.494318			0.726165	-42.369
60	0.493334			0.738288	-42.1825
61	0.490984			0.750424	-41.9802
62	0.487539			0.762572	-41.7601
63	0.484122			0.774731	-41.5199
64	0.481572			0.786903	-41.2567
65	0.479898			0.799087	-40.9674
66	0.478965			0.811282	-40.6481
67	0.478489			0.82349	-40.2945
68	0.477528			0.83571	-39.9013
69	0.474556			0.847942	-39.4625
70	0.468845			0.860186	-38.9707
71	0.461437			0.872443	-38.4177
72	0.454608			0.884711	-37.7933
73	0.450409			0.896991	-37.0861
74	0.44946			0.909284	-36.2823
75	0.451025			0.921589	-35.3664
76	0.453307			0.933906	-34.3206
77	0.453996			0.946235	-33.1252
78	0.451317			0.958577	-31.7587
79	0.445931			0.97093	-30.1991
80	0.440369			0.983296	-28.4248
81	0.436915			0.995674	-26.4169
82	0.436112			1.00806	-24.1616
83	0.43695			1.02047	-21.6528
84	0.437465			1.03288	-18.8953
85	0.43573			1.04531	-15.9057
86	0.430659			1.05775	-12.7138
87	0.422781			1.0702	-9.36143
88	0.413756			1.08267	-5.9002
89	0.405431			1.09514	-2.38859
90	0.39924			1.10763	1.11174
91	0.396119			1.12013	4.5398
92	0.396411			1.13265	7.83912
93	0.399003			1.14517	10.9612
94	0.401395			1.15771	13.8683
95	0.401223			1.17026	16.5352
96	0.398204			1.18282	18.9496
97	0.394148			1.1954	21.111
98	0.391074			1.20799	23.0284
99	0.389483			1.22059	24.718
100	0.388353			1.2332	26.1998
101	0.386582			1.24583	27.4961
102	0.383746			1.25846	28.6289
103	0.380257			1.27112	29.6192
104	0.376531			1.28378	30.4861
105	0.372512			1.29645	31.2469
106	0.367967			1.30914	31.9164
107	0.363698			1.32184	32.5074
108	0.360993			1.33456	33.0312
109	0.360761			1.34728	33.497
110	0.362779			1.36002	33.9129
111	0.365264			1.37277	34.2857
112	0.366452			1.38554	34.6211
113	0.366275			1.39831	34.9241
114	0.366288			1.4111	35.1987
115	0.367752			1.4239	35.4487
116	0.369885			1.43672	35.677
117	0.370572			1.44954	35.8862
118	0.369065			1.46238	36.0786
119	0.366756			1.47524	36.256
120	0.365191			1.4881	36.4203
121	0.364697			1.50098	36.5728
122	0.364371			1.51387	36.7148
123	0.362976			1.52677	36.8474
124	0.360075			1.53969	36.9715
125	0.356099			1.55262	37.0881
126	0.352158			1.56556	37.1978
127	0.349515			1.57851	37.3014
128	0.348848			1.59148	37.3993
129	0.34946			1.60446	37.4921
130	0.349688			1.61746	37.5803
131	0.348034			1.63046	37.6643
132	0.343948			1.64348	37.7445
133	0.338174			1.65651	37.8211
134	0.332762			1.66956	37.8945
135	0.329872			1.68261	37.9649
136	0.330231			1.69568	38.0326
137	0.332419			1.70877	38.0978
138	0.333915			1.72186	38.1606
139	0.332937			1.73497	38.2213
140	0.329769			1.7481	38.2801
141	0.326178			1.76123	38.337
142	0.323927			1.77438	38.3921
143	0.323771			1.78754	38.4458
144	0.325337			1.80071	38.4979
145	0.327388			1.8139	38.5486
146	0.328191			1.8271	38.5981
147	0.325896			1.84032	38.6464
148	0.319659			1.85354	38.6936
149	0.311225			1.86678	38.7397
150	0.3038			1.88004	38.7848
151	0.299645			1.8933	38.8291
152	0.298864			1.90658	38.8724
153	0.299379			1.91987	38.915
154	0.299025			1.93318	38.9568
155	0.29732			1.9465	38.9979
156	0.295179			1.95983	39.0383
157	0.293899			1.97317	39.078
158	0.294242			1.98653	39.1172
159	0.295525			1.9999	39.1558
160	0.296145			2.01329	39.1939
161	0.295036			2.02668	39.2315
162	0.292264			2.0401	39.2685
163	0.288275			2.05352	39.3052
164	0.283506			2.06696	39.3414
165	0.278411			2.08041	39.3772
166	0.273749			2.09387	39.4126
167	0.270321			2.10735	39.4476
168	0.26809			2.12084	39.4823
169	0.266442			2.13435	39.5167
170	0.264966			2.14786	39.5507
171	0.26309			2.16139	39.5844
172	0.260493			2.17494	39.6179
173	0.25744			2.1885	39.6511
174	0.254469			2.20207	39.684
175	0.25265			2.21565	39.7167
176	0.25253			2.22925	39.7491
177	0.253569			2.24286	39.7813
178	0.25469			2.25649	39.8133
179	0.255073			2.27013	39.8451
180	0.25384			2.28378	39.8767
181	0.250674
182	0.24623
183	0.241599
184	0.237556
185	0.233886
186	0.229905
187	0.225318
188	0.21989
189	0.21309
190	0.205328
191	0.198314
192	0.194213
193	0.194262
194	0.197242
195	0.200999
196	0.204293
197	0.206736
198	0.20792
199	0.207934
200	0.207558
201	0.207507
202	0.207843
203	0.20813
204	0.207953
205	0.206522
206	0.202783
207	0.19681
208	0.190473
209	0.18617
210	0.184903
211	0.185996
212	0.188359
213	0.191248
214	0.193181
215	0.192057
216	0.187397
217	0.181051
218	0.175783
219	0.173164
220	0.173141
221	0.174542
222	0.175563
223	0.174435
224	0.170802
225	0.16595
226	0.161554
227	0.158718
228	0.15754
229	0.157404
230	0.157241
231	0.155518
232	0.150878
233	0.143836
234	0.137138
235	0.133394
236	0.132789
237	0.133008
238	0.132009
239	0.129601
240	0.126983
241	0.125378
242	0.125562
243	0.127599
244	0.130659
245	0.132968
246	0.132643
247	0.129238
248	0.123661
249	0.117179
250	0.111044
251	0.106436
252	0.103792
253	0.102193
254	0.0999068
255	0.096003
256	0.0913015
257	0.0874415
258	0.0853358
259	0.0850562
260	0.0862006
261	0.0881291
262	0.0903422
263	0.09218
264	0.0929941
265	0.0925132
266	0.0908682
267	0.0886621
268	0.0865467
269	0.0849959
270	0.0840364
271	0.0832688
272	0.0820094
273	0.0794249
274	0.075476
275	0.0708708
276	0.0662511
277	0.0622288
278	0.0594769
279	0.0582163
280	0.0579556
281	0.05736
282	0.0553559
283	0.0517901
284	0.0473299
285	0.0429719
286	0.0397877
287	0.0387994
288	0.0398505
289	0.0415869
290	0.042539
291	0.0416644
292	0.0390615
293	0.0354515
294	0.0319365
295	0.0295924
296	0.028494
297	0.0278231
298	0.0270736
299	0.0261465
300	0.0251028
301	0.0242062
302	0.0266952
303	0.0284462
304	0.0306781
305	0.0331027
306	0.0352636
307	0.036253
308	0.0331625
309	0.0200967
310	-0.00886904
311	-0.0552993
312	-0.114268
313	-0.176899
314	-0.234819
315	-0.283221
316	-0.321488
317	-0.351618
318	-0.375266
319	-0.392107
320	-0.399705
321	-0.394069
322	-0.371824
323	-0.332271
324	-0.27902
325	-0.219693
326	-0.163672
327	-0.118341
328	-0.0855814
329	-0.0621614
330	-0.0436621
331	-0.0280813
332	-0.015921
333	-0.0080641
334	-0.00411083
335	-0.00238308
336	-0.000935671
337	0.000793891
338	0.00256402
339	0.00401114
340	0.00431194
341	0.00315991
342	0.00176323
343	0.00216495
344	0.00510296
345	0.00998141
346	0.0149331
347	0.0182007
348	0.0188117
349	0.017001
350	0.0138431
351	0.0108122
352	0.0092105
353	0.00946629
354	0.0113418
355	0.0141055
356	0.0170887
357	0.0195501
358	0.0207849
359	0.0211228
360	0.0216727
361	0.0230729
362	0.0250486
363	0.0268569
364	0.0279889
365	0.0285935
366	0.0293185
367	0.0305148
368	0.0314139
369	0.0308828
370	0.0285587
371	0.0249091
372	0.0211802
373	0.0185834
374	0.017624
375	0.01772
376	0.0177025
377	0.0168612
378	0.0154881
379	0.0143249
380	0.013527
381	0.0123393
382	0.0104044
383	0.00859993
384	0.0080206
385	0.00873931
386	0.010036
387	0.0111331
388	0.0114796
389	0.0109261
390	0.010049
391	0.00977457
392	0.0105519
393	0.0117112
394	0.0131507
395	0.0158104
396	0.0200891
397	0.0248112
398	0.0281071
399	0.0290036
400	0.0281105
401	0.0270452
402	0.0271123
403	0.0288618
404	0.0319159
405	0.0350565
406	0.0374411
407	0.0390362
408	0.0399378
409	0.0398245
410	0.0383506
411	0.0358806
412	0.03412
413	0.0345067
414	0.0363813
415	0.0375283
416	0.0359268
417	0.0311348
418	0.0245233
419	0.0182666
420	0.0139758
421	0.0120948
422	0.0118753
423	0.0118989
424	0.0112692
425	0.00976774
426	0.00756522
427	0.00522744
428	0.00360681
429	0.00361874
430	0.00591901
431	0.00982749
432	0.013606
433	0.0161689
434	0.0177442
435	0.0190871
436	0.0204063
437	0.0213705
438	0.0219147
439	0.0221008
440	0.0220652
441	0.022194
442	0.0229184
443	0.0240415
444	0.0252462
445	0.0267221
446	0.0286934
447	0.03085
448	0.0322389
449	0.0320579
450	0.0308338
451	0.030255
452	0.0315771
453	0.0350925
454	0.0399001
455	0.0442004
456	0.0459615
457	0.0440048
458	0.0390772
459	0.0330295
460	0.0277427
461	0.0243293
462	0.0229941
463	0.0229867
464	0.0228019
465	0.0211797
466	0.018004
467	0.0142605
468	0.0115936
469	0.0115272
470	0.0143597
471	0.0189094
472	0.0227781
473	0.0245009
474	0.0249155
475	0.0262249
476	0.0291597
477	0.0320971
478	0.0331656
479	0.0315506
480	0.0276226
481	0.0230444
482	0.0197237
483	0.0180817
484	0.0171278
485	0.015656
486	0.0134011
487	0.010623
488	0.0072256
489	0.0029526
490	-0.00176442
491	-0.00511228
492	-0.00560434
493	-0.00366111
494	-0.00136086
495	-1.89553e-05
496	0.000858847
497	0.00233333
498	0.00470501
499	0.00759377
500	0.0103274
501	0.0108821
502	0.0100442
503	0.00839402
504	0.00698428
505	0.00673117
506	0.00734405
507	0.00355479
508	-0.0199424
509	-0.0884259
510	-0.228876
511	-0.455698
512	-0.760277
513	-1.1127
514	-1.47602
515	-1.82136
516	-2.13416
517	-2.41074
518	-2.64949
519	-2.84371
520	-2.97818
521	-3.03175
522	-2.98602
523	-2.83451
524	-2.58868
525	-2.27841
526	-1.94483
527	-1.62594
528	-1.3436
529	-1.10093
530	-0.890185
531	-0.704456
532	-0.544016
533	-0.412659
534	-0.31099
535	-0.234328
536	-0.175586
537	-0.129352
538	-0.0928954
539	-0.0650773
540	-0.0447317
541	-0.0293031
542	-0.0158857
543	-0.003124
544	0.00836607
545	0.0170026
546	0.0215757
547	0.0217646
548	0.0189458
549	0.0133398
550	0.00709916
551	0.00283183
552	0.00165885
553	0.00255397
554	0.00369431
555	0.0042781
556	0.00519624
557	0.00825889
558	0.0150164
559	0.0257589
560	0.0385075
561	0.050358
562	0.0599619
563	0.0672065
564	0.071821
565	0.0732071
566	0.0714631
567	0.0674065
568	0.0617741
569	0.0547327
570	0.0464139
571	0.0376065
572	0.0293078
573	0.022216
574	0.0167201
575	0.0130575
576	0.0108208
577	0.00919897
578	0.00754708
579	0.00612107
580	0.00539708
581	0.00499128
582	0.00449845
583	0.00413455
584	0.00368415
585	0.00227015
586	-0.000236507
587	-0.0030732
588	-0.00558842
589	-0.00772081
590	-0.00935482
591	-0.0100567
592	-0.00976454
593	-0.00891917
594	-0.0078731
595	-0.00590532
596	-0.00190107
597	0.00427957
598	0.0114568
599	0.0181897
600	0.0241055
601	0.029104
602	0.032828
603	0.0351618
604	0.0365545
605	0.0378097
606	0.0395697
607	0.0415133
608	0.041892
609	0.0389548
610	0.0325592
611	0.0243691
612	0.0163805
613	0.0104234
614	0.00711746
615	0.00566347
616	0.00465443
617	0.00319999
618	0.00134613
619	-0.000757764
620	-0.0026934
621	-0.00381183
622	-0.00300069
623	0.000463831
624	0.00600494
625	0.0118774
626	0.0163426
627	0.0190198
628	0.0204467
629	0.0209601
630	0.0204871
631	0.0196379
632	0.0190257
633	0.0184718
634	0.0175578
635	0.0162519
636	0.0144054
637	0.0117299
638	0.0087179
639	0.00600789
640	0.00420699
641	0.0039435
642	0.00557309
643	0.00892333
644	0.0133572
645	0.0179872
646	0.0223434
647	0.0262239
648	0.0293143
649	0.0311547
650	0.0313872
651	0.03045
652	0.0296908
653	0.0298569
654	0.0306988
655	0.0319968
656	0.0335485
657	0.0345331
658	0.0340872
659	0.0320411
660	0.0291785
661	0.0272485
662	0.0276637
663	0.0304808
664	0.0351174
665	0.0401923
666	0.0443066
667	0.0467322
668	0.0474208
669	0.0471649
670	0.0468483
671	0.0469196
672	0.0472773
673	0.0473902
674	0.046106
675	0.0423846
676	0.0360531
677	0.0280442
678	0.0202336
679	0.0142908
680	0.0101895
681	0.00685435
682	0.00360017
683	0.000403225
684	-0.0022669
685	-0.00378118
686	-0.00383238
687	-0.0022294
688	0.000963773
689	0.00472107
690	0.00758272
691	0.00881344
692	0.00897491
693	0.00931049
694	0.0109057
695	0.0139827
696	0.0179495
697	0.0218413
698	0.0247455
699	0.0263781
700	0.0268403
701	0.0256134
702	0.0243526
703	0.0237417
704	0.0240943
705	0.025166
706	0.02673
707	0.0281892
708	0.0255744
709	0.00637156
710	-0.0518517
711	-0.174664
712	-0.37788
713	-0.656615
714	-0.986216
715	-1.3346
716	-1.67578
717	-1.99592
718	-2.28976
719	-2.55236
720	-2.77409
721	-2.93923
722	-3.02761
723	-3.02064
724	-2.90929
725	-2.70077
726	-2.42019
727	-2.10429
728	-1.78928
729	-1.49908
730	-1.2406
731	-1.00938
732	-0.800873
733	-0.617229
734	-0.463649
735	-0.341989
736	-0.248642
737	-0.177123
738	-0.121649
739	-0.0785734
740	-0.0458233
741	-0.0220728
742	-0.00529868
743	0.00711113
744	0.0174342
745	0.0266211
746	0.0344352
747	0.0398494
748	0.0421648
749	0.0415834
750	0.0399864
751	0.0379521
752	0.036563
753	0.0358641
754	0.0351976
755	0.034462
756	0.0340528
757	0.034329
758	0.0352061
759	0.0359396
760	0.0353179
761	0.0323418
762	0.0272059
763	0.0211962
764	0.0155867
765	0.0109593
766	0.00771798
767	0.00595467
768	0.00460515
769	0.00242576
770	-0.00116597
771	-0.00533623
772	-0.00796714
773	-0.00755709
774	-0.00435254
775	1.22516e-05
776	0.00383101
777	0.00692927
778	0.0101766
779	0.0141951
780	0.0189365
781	0.0242808
782	0.0297152
783	0.0338915
784	0.0354285
785	0.0340392
786	0.0310398
787	0.0284026
788	0.0268005
789	0.0252317
790	0.0224273
791	0.0176579
792	0.0112972
793	0.00486769
794	0.000483118
795	0
796	0.00352147
797	0.00981206
798	0.017593
799	0.0254003
800	0.0314817
801	0.0349125
802	0.0367377
803	0.0388708
804	0.0422684
805	0.0460621
806	0.0481962
807	0.0473036
808	0.0436439
809	0.0385604
810	0.0334649
811	0.029152
812	0.026252
813	0.0249153
814	0.0240223
815	0.0216698
816	0.0168229
817	0.00969224
818	0.00166497
819	-0.00520797
820	-0.00908828
821	-0.00961952
822	-0.00803721
823	-0.00617482
824	-0.00536486
825	-0.00585424
826	-0.00691413
827	-0.00724183
828	-0.00547231
829	-0.000947735
830	0.00597048
831	0.013361
832	0.0189525
833	0.02177
834	0.0220659
835	0.020818
836	0.0193149
837	0.0188151
838	0.0196631
839	0.020875
840	0.0213377
841	0.0206746
842	0.0193171
843	0.0180929
844	0.0175977
845	0.0180012
846	0.0190492
847	0.0200928
848	0.0205969
849	0.0210023
850	0.0225852
851	0.0256642
852	0.0290127
853	0.0310148
854	0.0304586
855	0.0271625
856	0.02195
857	0.0162007
858	0.011427
859	0.00859033
860	0.00760865
861	0.00767887
862	0.00779953
863	0.00746246
864	0.00676745
865	0.00647325
866	0.0077093
867	0.0113386
868	0.0168777
869	0.0222637
870	0.025845
871	0.027313
872	0.0270355
873	0.025633
874	0.0238902
875	0.0224921
876	0.0219478
877	0.0222141
878	0.0225214
879	0.0223638
880	0.0215721
881	0.0201143
882	0.0183513
883	0.0170963
884	0.0170475
885	0.0179992
886	0.0190047
887	0.0194705
888	0.0200415
889	0.0214635
890	0.0231875
891	0.0244773
892	0.0255159
893	0.0269029
894	0.0291649
895	0.0325241
896	0.0369512
897	0.0420875
898	0.046521
899	0.0487301
900	0.0486494
901	0.0468295
902	0.0447724
903	0.0430609
904	0.0422126
905	0.0430967
906	0.0456385
907	0.0459165
908	0.0326863
909	-0.013415
910	-0.1149
911	-0.287485
912	-0.530605
913	-0.826297
914	-1.14805
915	-1.47285
916	-1.78664
917	-2.08199
918	-2.35263
919	-2.58941
920	-2.77797
921	-2.89913
922	-2.93399
923	-2.87106
924	-2.71295
925	-2.47857
926	-2.19906
927	-1.90792
928	-1.62921
929	-1.37203
930	-1.1349
931	-0.91557
932	-0.716737
933	-0.54489
934	-0.404233
935	-0.293444
936	-0.207823
937	-0.142403
938	-0.0930859
939	-0.0570134
940	-0.0320981
941	-0.0159365
942	-0.00549705
943	0.00178847
944	0.00689894
945	0.00954577
946	0.00982127
947	0.00884763
948	0.00815274
949	0.00876582
950	0.0111792
951	0.0148496
952	0.0183597
953	0.0207388
954	0.0219591
955	0.0226054
956	0.0230745
957	0.0234736
958	0.0239073
959	0.0240723
960	0.0239963
961	0.0241939
962	0.0255274
963	0.028377
964	0.0319866
965	0.0355798
966	0.0385459
967	0.0397682
968	0.038235
969	0.0342664
970	0.0292657
971	0.0252829
972	0.0238454
973	0.0245751
974	0.0257229
975	0.0255564
976	0.0232305
977	0.0194146
978	0.016369
979	0.0154201
980	0.0160744
981	0.0170518
982	0.017371
983	0.0168402
984	0.0152667
985	0.0123346
986	0.00799636
987	0.00311608
988	-0.000685111
989	-0.00167358
990	0.000705679
991	0.00506495
992	0.00920138
993	0.0117514
994	0.0127875
995	0.0132793
996	0.0144861
997	0.0169386
998	0.0207403
999	0.0254308
1000	0.0298839
1001	0.0328745
1002	0.0336751
1003	0.0324498
1004	0.0301601
1005	0.0286188
1006	0.0290832
1007	0.0312034
1008	0.0335344
1009	0.0342504
1010	0.032199
1011	0.0278823
1012	0.0225719
1013	0.0176843
1014	0.0142229
1015	0.0122839
1016	0.0117519
1017	0.0125764
1018	0.0143763
1019	0.0161327
1020	0.0167568
1021	0.0154648
1022	0.0119328
1023	0.0071228
1024	0.00303523
1025	0.00171692
1026	0.00394652
1027	0.00841377
1028	0.0130209
1029	0.0161357
1030	0.0166725
1031	0.0149368
1032	0.0125021
1033	0.0112927
1034	0.012635
1035	0.0166194
1036	0.0216679
1037	0.0254401
1038	0.0261557
1039	0.0235809
1040	0.0191282
1041	0.0152828
1042	0.0139259
1043	0.0154441
1044	0.0189251
1045	0.0226295
1046	0.0254398
1047	0.0272988
1048	0.0288129
1049	0.030407
1050	0.0317609
1051	0.0323139
1052	0.0317551
1053	0.030224
1054	0.0276949
1055	0.0242229
1056	0.0206685
1057	0.0179689
1058	0.0158356
1059	0.0134379
1060	0.0106734
1061	0.00830765
1062	0.00706463
1063	0.00740454
1064	0.00995732
1065	0.0150086
1066	0.0212049
1067	0.0262306
1068	0.0289295
1069	0.0296675
1070	0.0292611
1071	0.0283229
1072	0.0275456
1073	0.0276177
1074	0.0287805
1075	0.0299911
1076	0.0299199
1077	0.0283073
1078	0.0257122
1079	0.0229321
1080	0.0208763
1081	0.0204581
1082	0.0218823
1083	0.0243571
1084	0.0265483
1085	0.0277767
1086	0.0278737
1087	0.0261656
1088	0.022274
1089	0.0172771
1090	0.0132081
1091	0.011332
1092	0.0116284
1093	0.0131545
1094	0.0147643
1095	0.0155202
1096	0.0146294
1097	0.0121546
1098	0.00919529
1099	0.00735673
1100	0.00758907
1101	0.0108979
1102	0.0150491
1103	0.0182977
1104	0.0192022
1105	0.01701
1106	0.0110387
1107	-1.9399e-05
1108	-0.0210785
1109	-0.0641961
1110	-0.14732
1111	-0.28736
1112	-0.490741
1113	-0.748183
1114	-1.03886
1115	-1.33912
1116	-1.63009
1117	-1.90231
1118	-2.15351
1119	-2.38102
1120	-2.57573
1121	-2.72055
1122	-2.7956
1123	-2.78634
1124	-2.6898
1125	-2.51629
1126	-2.28857
1127	-2.03609
1128	-1.78443
1129	-1.54666
1130	-1.32287
1131	-1.10846
1132	-0.903127
1133	-0.712205
1134	-0.543744
1135	-0.404508
1136	-0.295663
1137	-0.212811
1138	-0.149631
1139	-0.100615
1140	-0.0624973
1141	-0.0337313
1142	-0.0131431
1143	0.00100407
1144	0.00957475
1145	0.0107848
1146	0.00199186
1147	-0.0131703
1148	-0.0291387
1149	-0.0413484
1150	-0.0479148
1151	-0.0493257
1152	-0.0479441
1153	-0.0459958
1154	-0.0430706
1155	-0.0358064
1156	-0.0211283
1157	0.000892427
1158	0.0271857
1159	0.0534088
1160	0.0759747
1161	0.0927547
1162	0.102392
1163	0.105123
1164	0.103999
1165	0.102131
1166	0.0994506
1167	0.0936358
1168	0.0829713
1169	0.067358
1170	0.0490292
1171	0.0322205
1172	0.0214314
1173	0.0184584
1174	0.0206383
1175	0.0235774
1176	0.0245153
1177	0.0234583
1178	0.0217634
1179	0.0204262
1180	0.0197504
1181	0.0199042
1182	0.0209868
1183	0.0224759
1184	0.0233066
1185	0.0224453
1186	0.0194206
1187	0.014656
1188	0.00981974
1189	0.00679667
1190	0.00673925
1191	0.00955004
1192	0.0137887
1193	0.017489
1194	0.0199798
1195	0.0220708
1196	0.0243746
1197	0.0267981
1198	0.0289874
1199	0.0302951
1200	0.0299806
1201	0.0275657
1202	0.0233236
1203	0.0187227
1204	0.0159234
1205	0.0159526
1206	0.0173791
1207	0.0180383
1208	0.0168991
1209	0.0144423
1210	0.0121154
1211	0.0113973
1212	0.0130358
1213	0.0163765
1214	0.0194582
1215	0.0207364
1216	0.019879
1217	0.0174906
1218	0.0148643
1219	0.0129832
1220	0.0125594
1221	0.0141742
1222	0.0171222
1223	0.019685
1224	0.0212309
1225	0.0234066
1226	0.0277072
1227	0.0334085
1228	0.038112
1229	0.0392574
1230	0.0360456
1231	0.0300084
1232	0.0237347
1233	0.0194515
1234	0.0178413
1235	0.0178362
1236	0.0174528
1237	0.0149071
1238	0.00990587
1239	0.00362724
1240	-0.0022777
1241	-0.00575296
1242	-0.00516435
1243	-0.000596307
1244	0.00560998
1245	0.0102228
1246	0.0118896
1247	0.0109972
1248	0.00837578
1249	0.00489173
1250	0.00166838
1251	-2.58833e-06
1252	0.000675805
1253	0.00306559
1254	0.00559598
1255	0.00725299
1256	0.0076697
1257	0.00685798
1258	0.00534988
1259	0.00390284
1260	0.00296448
1261	0.00316438
1262	0.00489011
1263	0.0080392
1264	0.0124796
1265	0.0171825
1266	0.0202245
1267	0.0205187
1268	0.0183879
1269	0.0152646
1270	0.0132474
1271	0.0138767
1272	0.0175951
1273	0.0236346
1274	0.0295121
1275	0.0325643
1276	0.0320227
1277	0.0290443
1278	0.0259124
1279	0.0250845
1280	0.027611
1281	0.032193
1282	0.0364785
1283	0.0383353
1284	0.0367293
1285	0.0325302
1286	0.027766
1287	0.0243567
1288	0.0230752
1289	0.0229661
1290	0.0223088
1291	0.0202125
1292	0.0174646
1293	0.0161024
1294	0.0180353
1295	0.023202
1296	0.0297917
1297	0.035458
1298	0.0386201
1299	0.0393424
1300	0.039256
1301	0.0392736
1302	0.0405743
1303	0.0424271
1304	0.0437089
1305	0.04398
1306	0.0432644
1307	0.0391044
1308	0.0227636
1309	-0.0218065
1310	-0.112518
1311	-0.259924
1312	-0.460925
1313	-0.701103
1314	-0.962693
1315	-1.23214
1316	-1.50239
1317	-1.77009
1318	-2.0309
1319	-2.27472
1320	-2.48447
1321	-2.63968
1322	-2.72183
1323	-2.72016
1324	-2.63617
1325	-2.48483
1326	-2.29004
1327	-2.07514
1328	-1.85455
1329	-1.63284
1330	-1.41038
1331	-1.19011
1332	-0.9797
1333	-0.78815
1334	-0.621547
1335	-0.481599
1336	-0.366938
1337	-0.275144
1338	-0.203874
1339	-0.150226
1340	-0.11014
1341	-0.0789562
1342	-0.0529959
1343	-0.0310777
1344	-0.0137048
1345	-0.00159163
1346	0.00501929
1347	0.00689802
1348	0.00627191
1349	0.00577202
1350	0.00703683
1351	0.00969285
1352	0.00981548
1353	0.00330429
1354	-0.0100565
1355	-0.0269859
1356	-0.0426757
1357	-0.0529492
1358	-0.0567355
1359	-0.0563038
1360	-0.0550606
1361	-0.055046
1362	-0.0548805
1363	-0.0506309
1364	-0.0386213
1365	-0.0183386
1366	0.00761985
1367	0.0345304
1368	0.0570855
1369	0.071314
1370	0.0764259
1371	0.0763214
1372	0.076613
1373	0.0796441
1374	0.0839226
1375	0.0859589
1376	0.0825221
1377	0.0719384
1378	0.0534003
1379	0.0279547
1380	0.00066825
1381	-0.0215501
1382	-0.0342681
1383	-0.0384178
1384	-0.0380577
1385	-0.0375706
1386	-0.0394225
1387	-0.0423162
1388	-0.0409463
1389	-0.0298025
1390	-0.00742577
1391	0.0225668
1392	0.053772
1393	0.0801381
1394	0.0976381
1395	0.104329
1396	0.101417
1397	0.0945528
1398	0.0894301
1399	0.0868487
1400	0.0837213
1401	0.0765662
1402	0.064293
1403	0.0490008
1404	0.0349485
1405	0.0262367
1406	0.0240626
1407	0.0256469
1408	0.0269252
1409	0.0262281
1410	0.0242367
1411	0.0223027
1412	0.0212529
1413	0.0211905
1414	0.0218614
1415	0.0228232
1416	0.0233723
1417	0.0232955
1418	0.0233124
1419	0.0244074
1420	0.0269261
1421	0.0301635
1422	0.0331851
1423	0.0355313
1424	0.0371026
1425	0.0382445
1426	0.0388414
1427	0.0384534
1428	0.0366267
1429	0.0334014
1430	0.0294028
1431	0.0259008
1432	0.0237487
1433	0.0229383
1434	0.0228987
1435	0.0231333
1436	0.0235068
1437	0.024283
1438	0.0251024
1439	0.0251966
1440	0.0248063
1441	0.0249767
1442	0.0266283
1443	0.0298505
1444	0.0333964
1445	0.0359033
1446	0.0367385
1447	0.0356969
1448	0.0331457
1449	0.0303939
1450	0.0286797
1451	0.0290896
1452	0.0320057
1453	0.0361213
1454	0.0392155
1455	0.039604
1456	0.0368626
1457	0.0322322
1458	0.0278688
1459	0.0253988
1460	0.0253317
1461	0.0266158
1462	0.0277372
1463	0.0280221
1464	0.0267067
1465	0.0232393
1466	0.0184629
1467	0.0143919
1468	0.0127161
1469	0.0138091
1470	0.0161297
1471	0.0173616
1472	0.016401
1473	0.0135869
1474	0.0103045
1475	0.00788282
1476	0.00675408
1477	0.00705449
1478	0.00846216
1479	0.00977788
1480	0.0104976
1481	0.0108806
1482	0.0108479
1483	0.0105072
1484	0.010429
1485	0.0105789
1486	0.00986842
1487	0.00698956
1488	0.00211156
1489	-0.0029256
1490	-0.00627753
1491	-0.00770169
1492	-0.00824792
1493	-0.00925185
1494	-0.0111821
1495	-0.0132245
1496	-0.0140498
1497	-0.012536
1498	-0.00811378
1499	-0.00143369
1500	0.00595133
1501	0.0106365
1502	0.0129814
1503	0.0118058
1504	0.00727201
1505	0.00171018
1506	-0.00198838
1507	-0.00434754
1508	-0.012432
1509	-0.0402912
1510	-0.10432
1511	-0.215307
1512	-0.372683
1513	-0.565886
1514	-0.781586
1515	-1.00996
1516	-1.24578
1517	-1.48598
1518	-1.72697
1519	-1.96191
1520	-2.17882
1521	-2.36069
1522	-2.48957
1523	-2.55162
1524	-2.54183
1525	-2.46667
1526	-2.34141
1527	-2.18326
1528	-2.00448
1529	-1.81017
1530	-1.6031
1531	-1.39091
1532	-1.18447
1533	-0.991834
1534	-0.816436
1535	-0.659169
1536	-0.52094
1537	-0.402766
1538	-0.304547
1539	-0.224391
1540	-0.15844
1541	-0.100353
1542	-0.0451862
1543	0.00724135
1544	0.0545942
1545	0.0944446
1546	0.125335
1547	0.146913
1548	0.159135
1549	0.162732
1550	0.161348
1551	0.157892
1552	0.1514
1553	0.139581
1554	0.121604
1555	0.0993607
1556	0.076991
1557	0.0590014
1558	0.0483518
1559	0.0444773
1560	0.0432872
1561	0.0410751
1562	0.0372124
1563	0.0324593
1564	0.0271488
1565	0.0213542
1566	0.0152912
1567	0.00966994
1568	0.00555878
1569	0.00284013
1570	0.000477046
1571	-0.00171365
1572	-0.00371945
1573	-0.00547421
1574	-0.00655918
1575	-0.00567807
1576	-0.00230374
1577	0.00213096
1578	0.00757435
1579	0.0139062
1580	0.0202118
1581	0.024892
1582	0.0270526
1583	0.0275459
1584	0.0279292
1585	0.0286082
1586	0.0286397
1587	0.0271631
1588	0.024702
1589	0.0226539
1590	0.0213769
1591	0.0203192
1592	0.0189112
1593	0.0167709
1594	0.013731
1595	0.00983798
1596	0.00563111
1597	0.00179027
1598	-0.00159014
1599	-0.00440156
1600	-0.00592223
1601	-0.00588085
1602	-0.0052807
1603	-0.00596465
1604	-0.00862919
1605	-0.0122423
1606	-0.0152952
1607	-0.0168566
1608	-0.0167797
1609	-0.0154846
1610	-0.0138449
1611	-0.012833
1612	-0.0127383
1613	-0.0128932
1614	-0.0122943
1615	-0.0105482
1616	-0.00813422
1617	-0.00535743
1618	-0.00227707
1619	0.000385814
1620	0.00136377
1621	0.000219706
1622	-0.00198476
1623	-0.00403239
1624	-0.00539689
1625	-0.0063839
1626	-0.0074163
1627	-0.00856241
1628	-0.00959348
1629	-0.00998738
1630	-0.00932113
1631	-0.00804404
1632	-0.00700165
1633	-0.00663646
1634	-0.00685947
1635	-0.00711564
1636	-0.00745413
1637	-0.00820476
1638	-0.00938848
1639	-0.01055
1640	-0.0109761
1641	-0.0104223
1642	-0.00908014
1643	-0.00772389
1644	-0.00659923
1645	-0.00538819
1646	-0.00380268
1647	-0.00196345
1648	-0.000396149
1649	0.000836032
1650	0.00242603
1651	0.00484975
1652	0.00742968
1653	0.00934788
1654	0.0104097
1655	0.0110934
1656	0.0117
1657	0.0119991
1658	0.0119068
1659	0.0114702
1660	0.0106866
1661	0.00940558
1662	0.00786064
1663	0.00632243
1664	0.00480676
1665	0.00324293
1666	0.00178841
1667	0.00117608
1668	0.00189212
1669	0.00356804
1670	0.00536386
1671	0.00722937
1672	0.00948355
1673	0.0120522
1674	0.0143681
1675	0.0158927
1676	0.0168256
1677	0.0178811
1678	0.0196648
1679	0.0222133
1680	0.0254093
1681	0.0284906
1682	0.0302924
1683	0.0300766
1684	0.0283965
1685	0.0263884
1686	0.0245021
1687	0.0229647
1688	0.0217886
1689	0.0206584
1690	0.0193284
1691	0.0180535
1692	0.0169856
1693	0.016525
1694	0.0173389
1695	0.0199766
1696	0.0245133
1697	0.0311204
1698	0.0373092
1699	0.0416665
1700	0.0433118
1701	0.0424253
1702	0.0404703
1703	0.0391851
1704	0.0398952
1705	0.0429513
1706	0.0469948
1707	0.0472791
1708	0.034235
1709	-0.0053585
1710	-0.083006
1711	-0.202929
1712	-0.361804
1713	-0.552137
1714	-0.765949
1715	-0.996484
1716	-1.2378
1717	-1.48289
1718	-1.72153
1719	-1.93992
1720	-2.12291
1721	-2.25672
1722	-2.33096
1723	-2.34117
1724	-2.29079
1725	-2.19086
1726	-2.05576
1727	-1.89762
1728	-1.72408
1729	-1.54049
1730	-1.35367
1731	-1.17219
1732	-1.00345
1733	-0.851486
1734	-0.717342
1735	-0.600131
1736	-0.497731
1737	-0.40825
1738	-0.330727
1739	-0.26449
1740	-0.208586
1741	-0.162048
1742	-0.123971
1743	-0.0928146
1744	-0.0665956
1745	-0.044082
1746	-0.0251645
1747	-0.0101269
1748	0.00126296
1749	0.0101937
1750	0.0179214
1751	0.0238555
1752	0.0264005
1753	0.0249313
1754	0.0208002
1755	0.0155735
1756	0.0108396
1757	0.00824738
1758	0.00835609
1759	0.00990756
1760	0.0105886
1761	0.00916971
1762	0.00610813
1763	0.0028598
1764	0.00124615
1765	0.00206245
1766	0.00424698
1767	0.00538399
1768	0.00327399
1769	-0.00290658
1770	-0.0119128
1771	-0.0213208
1772	-0.0287031
1773	-0.032836
1774	-0.0341792
1775	-0.0345694
1776	-0.0361883
1777	-0.039833
1778	-0.044501
1779	-0.0486713
1780	-0.0515058
1781	-0.0533919
1782	-0.0556791
1783	-0.059365
1784	-0.0639133
1785	-0.0678572
1786	-0.0701546
1787	-0.0712629
1788	-0.0722427
1789	-0.0733511
1790	-0.07438
1791	-0.0752625
1792	-0.0757921
1793	-0.075465
1794	-0.0738226
1795	-0.0710621
1796	-0.0683385
1797	-0.0667302
1798	-0.066059
1799	-0.0653376
1800	-0.0636266
1801	-0.060553
1802	-0.0566635
1803	-0.0532196
1804	-0.0510699
1805	-0.0496843
1806	-0.0475658
1807	-0.0437449
1808	-0.038542
1809	-0.0331173
1810	-0.0287887
1811	-0.0262142
1812	-0.0252121
1813	-0.0249643
1814	-0.0240485
1815	-0.0215746
1816	-0.0184528
1817	-0.016523
1818	-0.0177338
1819	-0.0225388
1820	-0.0289746
1821	-0.0341425
1822	-0.0363652
1823	-0.0360157
1824	-0.0346061
1825	-0.0328675
1826	-0.0304532
1827	-0.0269904
1828	-0.0226878
1829	-0.0185046
1830	-0.0156181
1831	-0.0147639
1832	-0.0157782
1833	-0.0177676
1834	-0.0196942
1835	-0.0208745
1836	-0.0218184
1837	-0.0230731
1838	-0.0249306
1839	-0.0277126
1840	-0.0312001
1841	-0.0342414
1842	-0.0348609
1843	-0.031759
1844	-0.0254281
1845	-0.0174477
1846	-0.0093479
1847	-0.00249465
1848	0.00276918
1849	0.00686156
1850	0.0107824
1851	0.0152363
1852	0.0198309
1853	0.0233257
1854	0.0249191
1855	0.0247844
1856	0.023371
1857	0.02114
1858	0.0183535
1859	0.0150215
1860	0.0111414
1861	0.00686758
1862	0.00284236
1863	-0.000208185
1864	-0.00178676
1865	-0.0019348
1866	-0.000585311
1867	0.00191772
1868	0.00494546
1869	0.00809301
1870	0.0111082
1871	0.0132866
1872	0.0145037
1873	0.0156976
1874	0.0179886
1875	0.0211888
1876	0.0238405
1877	0.0245357
1878	0.0228064
1879	0.0190923
1880	0.0146347
1881	0.0117269
1882	0.0124051
1883	0.0164228
1884	0.0216022
1885	0.0254243
1886	0.0271378
1887	0.02798
1888	0.0288583
1889	0.0298638
1890	0.0312184
1891	0.0329898
1892	0.0348306
1893	0.0366628
1894	0.0386288
1895	0.0406276
1896	0.0422179
1897	0.0432904
1898	0.0444788
1899	0.0468732
1900	0.0505988
1901	0.0540976
1902	0.0572112
1903	0.0598325
1904	0.0625628
1905	0.0652964
1906	0.0652337
1907	0.05848
1908	0.0423068
1909	0.0156359
1910	-0.0226904
1911	-0.0751999
1912	-0.145468
1913	-0.235959
1914	-0.346641
1915	-0.475912
1916	-0.621055
1917	-0.778144
1918	-0.942118
1919	-1.10589
1920	-1.25923
1921	-1.39063
1922	-1.49194
1923	-1.56025
1924	-1.59693
1925	-1.60475
1926	-1.58592
1927	-1.54223
1928	-1.47642
1929	-1.39262
1930	-1.29605
1931	-1.19246
1932	-1.08754
1933	-0.986582
1934	-0.893045
1935	-0.808423
1936	-0.732636
1937	-0.663842
1938	-0.599748
1939	-0.539289
1940	-0.482958
1941	-0.431362
1942	-0.384657
1943	-0.342596
1944	-0.304237
1945	-0.269334
1946	-0.238997
1947	-0.214051
1948	-0.193384
1949	-0.174894
1950	-0.156828
1951	-0.138553
1952	-0.120773
1953	-0.105667
1954	-0.0947463
1955	-0.0875757
1956	-0.0821144
1957	-0.0762105
1958	-0.0692527
1959	-0.0621495
1960	-0.0559269
1961	-0.0509604
1962	-0.0466635
1963	-0.0422058
1964	-0.0373014
1965	-0.0322258
1966	-0.0278183
1967	-0.024832
1968	-0.0229746
1969	-0.0213236
1970	-0.0195402
1971	-0.0181063
1972	-0.0169944
1973	-0.0157941
1974	-0.0140696
1975	-0.0119065
1976	-0.0100842
1977	-0.00917279
1978	-0.00870684
1979	-0.00689146
1980	-0.00229425
1981	0.00426333
1982	0.0100462
1983	0.0131887
1984	0.0137931
1985	0.012752
1986	0.0127102
1987	0.014478
1988	0.0176866
1989	0.0214275
1990	0.0249238
1991	0.0274301
1992	0.028263
1993	0.0268366
1994	0.0232192
1995	0.018451
1996	0.0141352
[truncated: 2,083 more rows]

## Sheet: Figure S4b
Overlay Graph 1
lc a1_no his d18 interaction 1.5ul injection ph 7dot5.nitc		lc a1_no his d18 interaction 1.5ul injection ph 7dot5.nitc					Models
Time (s)	Corrected Heat Rate (µJ/s)	Mole Ratio	Enthalpy (kJ/mol)	Mole Ratio	Fit (kJ/mol)		Model	Variable	Value
0	0.0162771						Independent	Kd (M)	4.438e-08
1	0.0141887	0.123552	-58.3478					n	1.418
2	0.014418	0.217178	-57.6809					ΔH (kJ/mol)	-49.04
3	0.0163719	0.311583	-56.8398					ΔS (J/mol·K)	-23.72
4	0.0186469	0.406772	-56.4826
5	0.020083	0.502753	-56.2998
6	0.020494	0.59953	-56.3873
7	0.0209915	0.697113	-56.4974	0.123185	-57.2455
8	0.0226859	0.795506	-56.4818	0.136465	-57.2362
9	0.0259336	0.894716	-56.7254	0.149761	-57.2269
10	0.0300513	0.994752	-56.6599	0.163073	-57.2175
11	0.0336247	1.09562	-56.2585	0.1764	-57.2081
12	0.035516	1.19732	-55.5519	0.189743	-57.1986
13	0.0357839	1.29987	-52.8597	0.203101	-57.1891
14	0.0348357	1.40328	-45.0701	0.216476	-57.1795
15	0.0327376	1.50754	-23.5191	0.229866	-57.1699
16	0.0302622	1.61266	-10.4309	0.243272	-57.1603
17	0.028207	1.71867	-8.54473	0.256694	-57.1506
18	0.0266911	1.82555	-8.11783	0.270131	-57.1408
19	0.0251515	1.93332	-7.41956	0.283585	-57.1311
20	0.0222388	2.04199	-7.23418	0.297054	-57.1212
21	0.016704	2.15155	-7.79359	0.310539	-57.1113
22	0.00896523	2.26203	-7.19633	0.32404	-57.1013
23	0.00116544	2.37343	-7.03452	0.337557	-57.0913
24	-0.00426025	2.48576	-7.62636	0.35109	-57.0811
25	-0.00641444	2.59901	-6.83929	0.364639	-57.071
26	-0.00663789			0.378204	-57.0607
27	-0.00669366			0.391785	-57.0504
28	-0.00706967			0.405381	-57.0399
29	-0.00715709			0.418994	-57.0294
30	-0.00588499			0.432623	-57.0188
31	-0.00222721			0.446268	-57.0081
32	0.00350797			0.459929	-56.9973
33	0.00983466			0.473606	-56.9864
34	0.0156108			0.4873	-56.9753
35	0.0210548			0.501009	-56.9642
36	0.0265029			0.514735	-56.9529
37	0.0311614			0.528476	-56.9414
38	0.0339011			0.542234	-56.9298
39	0.0342948			0.556009	-56.9181
40	0.0329559			0.569799	-56.9062
41	0.030515			0.583606	-56.8941
42	0.0263246			0.597429	-56.8818
43	0.020057			0.611268	-56.8694
44	0.0132751			0.625123	-56.8567
45	0.00838967			0.638995	-56.8437
46	0.00628089			0.652884	-56.8306
47	0.0057263			0.666788	-56.8171
48	0.0053252			0.680709	-56.8034
49	0.00447567			0.694647	-56.7894
50	0.00309584			0.7086	-56.775
51	0.00207917			0.722571	-56.7603
52	0.00275299			0.736557	-56.7452
53	0.00576714			0.750561	-56.7298
54	0.0106566			0.76458	-56.7138
55	0.0163631			0.778617	-56.6974
56	0.0219129			0.792669	-56.6804
57	0.0261707			0.806739	-56.6629
58	0.0279365			0.820825	-56.6448
59	0.0267299			0.834927	-56.626
60	0.023417			0.849047	-56.6064
61	0.0201698			0.863182	-56.5861
62	0.0188845			0.877335	-56.5648
63	0.0194184			0.891504	-56.5426
64	0.020049			0.90569	-56.5193
65	0.0193729			0.919893	-56.4949
66	0.017451			0.934112	-56.4691
67	0.0149346			0.948348	-56.4418
68	0.0122922			0.962601	-56.4129
69	0.010005			0.976871	-56.3822
70	0.00844864			0.991157	-56.3495
71	0.00812651			1.00546	-56.3145
72	0.00954158			1.01978	-56.2769
73	0.0121397			1.03412	-56.2363
74	0.0144708			1.04847	-56.1925
75	0.0154411			1.06284	-56.1448
76	0.0148636			1.07723	-56.0928
77	0.0134528			1.09164	-56.0358
78	0.0123493			1.10606	-55.973
79	0.0124199			1.1205	-55.9035
80	0.0135353			1.13495	-55.8261
81	0.0147676			1.14942	-55.7394
82	0.0153993			1.16391	-55.6417
83	0.0151317			1.17842	-55.531
84	0.01398			1.19295	-55.4045
85	0.0123249			1.20749	-55.259
86	0.0107721			1.22205	-55.0903
87	0.00989742			1.23662	-54.893
88	0.0101974			1.25121	-54.6603
89	0.0118251			1.26582	-54.383
90	0.014335			1.28045	-54.0495
91	0.0166823			1.29509	-53.6441
92	0.017801			1.30976	-53.1461
93	0.0178551			1.32444	-52.5282
94	0.0177056			1.33913	-51.7543
95	0.0179964			1.35385	-50.7787
96	0.0188486			1.36858	-49.5452
97	0.0197732			1.38332	-47.9914
98	0.0199496			1.39809	-46.0583
99	0.0187785			1.41287	-43.7073
100	0.0163357			1.42767	-40.9408
101	0.0134777			1.44249	-37.8143
102	0.0116094			1.45733	-34.4342
103	0.0115897			1.47218	-30.9424
104	0.0131486			1.48705	-27.4956
105	0.0151853			1.50194	-24.2448
106	0.0164184			1.51684	-21.3142
107	0.0157061			1.53177	-18.7826
108	0.0130009			1.54671	-16.6746
109	0.00958406			1.56167	-14.967
110	0.00717034			1.57664	-13.6071
111	0.00647634			1.59163	-12.532
112	0.00675819			1.60665	-11.6818
113	0.00694721			1.62167	-11.006
114	0.00635709			1.63672	-10.4644
115	0.00497448			1.65179	-10.026
116	0.00326688			1.66687	-9.66741
117	0.00143617			1.68197	-9.37106
118	-0.000193371			1.69709	-9.12362
119	-0.000948031			1.71222	-8.915
120	2.21793e-05			1.72737	-8.73747
121	0.00347488			1.74255	-8.58509
122	0.00909147			1.75773	-8.45321
123	0.0152646			1.77294	-8.33821
124	0.0200341			1.78817	-8.2372
125	0.0219755			1.80341	-8.14788
126	0.0218218			1.81867	-8.0684
127	0.0212024			1.83395	-7.99723
128	0.0206406			1.84925	-7.93317
129	0.0198041			1.86456	-7.87518
130	0.0186418			1.87989	-7.82243
131	0.0177288			1.89524	-7.77422
132	0.0172243			1.91061	-7.72995
133	0.0169573			1.926	-7.68913
134	0.0160584			1.94141	-7.65133
135	0.0134265			1.95683	-7.6162
136	0.00931436			1.97227	-7.58343
137	0.00505614			1.98773	-7.55275
138	0.0018329			2.00321	-7.52393
139	-0.000319512			2.01871	-7.49678
140	-0.00210753			2.03422	-7.47112
141	-0.00381989			2.04975	-7.4468
142	-0.00522229			2.0653	-7.42368
143	-0.00602753			2.08087	-7.40165
144	-0.0057378			2.09646	-7.38062
145	-0.00479844			2.11207	-7.36047
146	-0.00452142			2.12769	-7.34114
147	-0.00515672			2.14334	-7.32256
148	-0.00568739			2.159	-7.30465
149	-0.00455775			2.17468	-7.28737
150	-0.00117414			2.19038	-7.27065
151	0.00342824			2.20609	-7.25446
152	0.00753815			2.22183	-7.23875
153	0.0104328			2.23758	-7.22348
154	0.0126391			2.25335	-7.20862
155	0.0144421			2.26915	-7.19414
156	0.0155684			2.28496	-7.18001
157	0.0158468			2.30078	-7.16621
158	0.0156008			2.31663	-7.1527
159	0.0153614			2.3325	-7.13948
160	0.0152357			2.34838	-7.12652
161	0.0148361			2.36428	-7.11381
162	0.0138659			2.38021	-7.10132
163	0.0126571			2.39615	-7.08904
164	0.012082			2.41211	-7.07696
165	0.012581			2.42809	-7.06507
166	0.0133416			2.44408	-7.05335
167	0.0131875			2.4601	-7.0418
168	0.0119144			2.47613	-7.0304
169	0.0105497			2.49219	-7.01914
170	0.0105439			2.50826	-7.00802
171	0.0123169			2.52435	-6.99703
172	0.0145813			2.54046	-6.98616
173	0.0157535			2.55659	-6.9754
174	0.0150146			2.57274	-6.96475
175	0.0124274			2.58891	-6.9542
176	0.00932289
177	0.00690305
178	0.00527514
179	0.00437381
180	0.00433142
181	0.00491979
182	0.00478286
183	0.0024254
184	-0.00128335
185	-0.00407541
186	-0.0043975
187	-0.00245838
188	-0.0003143
189	0.000313993
190	-0.000787489
191	-0.00255485
192	-0.00359326
193	-0.00334573
194	-0.00229614
195	-0.00117236
196	6.44405e-05
197	0.00217326
198	0.00488722
199	0.00682493
200	0.00756418
201	0.00826078
202	0.0101119
203	0.0127461
204	0.0148545
205	0.015056
206	0.0129575
207	0.0100876
208	0.0082006
209	0.00802723
210	0.0088054
211	0.0088765
212	0.00796514
213	0.00740748
214	0.00802259
215	0.00955046
216	0.0108234
217	0.0112884
218	0.01173
219	0.0128005
220	0.0142
221	0.014823
222	0.0138295
223	0.0116928
224	0.0100922
225	0.00996021
226	0.0104329
227	0.00979222
228	0.00753835
229	0.00507621
230	0.00448184
231	0.00617494
232	0.00857353
233	0.0100801
234	0.0100881
235	0.00905542
236	0.00795477
237	0.00743995
238	0.00736224
239	0.00733368
240	0.00726947
241	0.00703388
242	0.00590216
243	0.00333094
244	5.78246e-05
245	-0.00225121
246	-0.00215721
247	-0.000113492
248	0.00179927
249	0.0019889
250	0.000579106
251	-0.00128146
252	-0.0024627
253	-0.00263774
254	-0.00137133
255	0.00131397
256	0.00420639
257	0.00592424
258	0.00528094
259	0.00217589
260	-0.00160564
261	-0.00364164
262	-0.00267331
263	0.000592913
264	0.00387048
265	0.00526693
266	0.0048138
267	0.00395874
268	0.00400964
269	0.00520955
270	0.00711071
271	0.0094052
272	0.0128142
273	0.0172051
274	0.021051
275	0.0227558
276	0.0217689
277	0.0194057
278	0.0173675
279	0.0157147
280	0.0136515
281	0.0108775
282	0.00776113
283	0.00506133
284	0.00337948
285	0.00215687
286	0.000301572
287	-0.00293443
288	-0.00669852
289	-0.00897734
290	-0.00858855
291	-0.00653985
292	-0.00447902
293	-0.00319861
294	-0.00276423
295	-0.00281282
296	-0.00344131
297	-0.00470135
298	-0.0060906
299	-0.00659509
300	-0.00543096
301	-0.00298402
302	-0.00122374
303	-0.000902401
304	-0.0013209
305	-0.00225724
306	-0.00713592
307	-0.0227301
308	-0.0568524
309	-0.115568
310	-0.199689
311	-0.30271
312	-0.4124
313	-0.515947
314	-0.605041
315	-0.676602
316	-0.730303
317	-0.766194
318	-0.783955
319	-0.78191
320	-0.756757
321	-0.704712
322	-0.625736
323	-0.527057
324	-0.421086
325	-0.320668
326	-0.235922
327	-0.170997
328	-0.123503
329	-0.0881736
330	-0.0609516
331	-0.0404418
332	-0.0257885
333	-0.0150888
334	-0.00618753
335	0.00159821
336	0.00739936
337	0.0107204
338	0.0123193
339	0.0135019
340	0.01447
341	0.0144168
342	0.0130384
343	0.0114048
344	0.0108662
345	0.0116526
346	0.0125156
347	0.0119644
348	0.00976295
349	0.00714252
350	0.00571393
351	0.00562871
352	0.00573707
353	0.00513414
354	0.00444858
355	0.00480749
356	0.0059882
357	0.00667266
358	0.00637854
359	0.00598118
360	0.00649029
361	0.00770093
362	0.00792725
363	0.00617701
364	0.00336587
365	0.00136637
366	0.00123558
367	0.00267521
368	0.00438771
369	0.0050299
370	0.00472179
371	0.00452231
372	0.00488589
373	0.00497433
374	0.00387327
375	0.00265217
376	0.00319954
377	0.00554357
378	0.00750948
379	0.00701531
380	0.00414511
381	0.000857246
382	-0.00111726
383	-0.00162043
384	-0.00106211
385	-0.000440386
386	0.000288384
387	0.00165826
388	0.00356498
389	0.00518559
390	0.00578538
391	0.00561868
392	0.00632446
393	0.00940376
394	0.0140211
395	0.017552
396	0.018063
397	0.0161547
398	0.0138599
399	0.0122789
400	0.0110935
401	0.00964811
402	0.00810976
403	0.0071531
404	0.00696285
405	0.00661926
406	0.00504995
407	0.00265834
408	0.000956195
409	0.000904504
410	0.00234468
411	0.0040735
412	0.00499911
413	0.00539318
414	0.00582794
415	0.00632719
416	0.00651527
417	0.00636408
418	0.00652856
419	0.00769825
420	0.00953565
421	0.0110579
422	0.0116487
423	0.01129
424	0.0110585
425	0.011983
426	0.0132201
427	0.0131613
428	0.0112455
429	0.00896821
430	0.00834533
431	0.00971141
432	0.0112651
433	0.0117009
434	0.0118337
435	0.0128608
436	0.0143421
437	0.0150288
438	0.0142281
439	0.0128127
440	0.0121683
441	0.0125033
442	0.0128759
443	0.0121289
444	0.0102626
445	0.00874644
446	0.0089617
447	0.0105436
448	0.0118009
449	0.0117442
450	0.01127
451	0.0120905
452	0.0147248
453	0.0177084
454	0.0191133
455	0.0188102
456	0.0181696
457	0.0186523
458	0.0201902
459	0.0213501
460	0.0213047
461	0.0208805
462	0.0213761
463	0.0225314
464	0.0230073
465	0.0222666
466	0.0210041
467	0.0206694
468	0.021911
469	0.0234257
470	0.023221
471	0.020825
472	0.0176807
473	0.0158647
474	0.0162406
475	0.0175541
476	0.0180577
477	0.017456
478	0.0169113
479	0.0179843
480	0.020712
481	0.0236706
482	0.0257043
483	0.0267308
484	0.0275313
485	0.0291031
486	0.0309974
487	0.0316821
488	0.0306674
489	0.0292013
490	0.0290209
491	0.03006
492	0.0304648
493	0.0288363
494	0.0258634
495	0.0231884
496	0.0215365
497	0.0206562
498	0.0197369
499	0.0185469
500	0.0175835
501	0.0172376
502	0.0175943
503	0.0181275
504	0.0174878
505	0.0148313
506	0.00710647
507	-0.0115327
508	-0.0521149
509	-0.132242
510	-0.271065
511	-0.478301
512	-0.746298
513	-1.05129
514	-1.362
515	-1.64979
516	-1.89568
517	-2.0919
518	-2.23801
519	-2.33428
520	-2.37565
521	-2.35134
522	-2.25085
523	-2.07222
524	-1.82673
525	-1.53872
526	-1.24145
527	-0.967892
528	-0.739639
529	-0.561052
530	-0.423484
531	-0.315068
532	-0.22772
533	-0.158197
534	-0.105701
535	-0.0690096
536	-0.045415
537	-0.0308304
538	-0.0206053
539	-0.0117251
540	-0.00415547
541	0.000420826
542	0.00155461
543	0.000829616
544	0.000345245
545	0.0010477
546	0.00255316
547	0.00383206
548	0.00456963
549	0.00512039
550	0.00620691
551	0.00785221
552	0.00908624
553	0.00931372
554	0.00895528
555	0.00917393
556	0.0101615
557	0.0106053
558	0.00956782
559	0.00773001
560	0.00637032
561	0.00610608
562	0.00653865
563	0.00652913
564	0.00544211
565	0.00376479
566	0.00243903
567	0.00189676
568	0.00172988
569	0.00118748
570	0.000650806
571	0.00124156
572	0.00327265
573	0.00576095
574	0.00701753
575	0.00645283
576	0.00517405
577	0.00437192
578	0.00492301
579	0.00652189
580	0.00790199
581	0.00816442
582	0.00757375
583	0.00658328
584	0.00506772
585	0.00284344
586	0.000455356
587	-0.00127798
588	-0.00169701
589	-0.000831397
590	0.000380627
591	0.0010007
592	0.000660873
593	-0.000113264
594	-0.000500001
595	0.000122399
596	0.0017363
597	0.00343744
598	0.00467481
599	0.00532246
600	0.00536966
601	0.0050979
602	0.00466628
603	0.0037946
604	0.00258614
605	0.00178139
606	0.00203843
607	0.00326
608	0.00448241
609	0.00504546
610	0.00464029
611	0.00329731
612	0.00181614
613	0.00100878
614	0.00100276
615	0.00116968
616	0.00120116
617	0.00126124
618	0.00141173
619	0.00135411
620	0.000111563
621	-0.00252337
622	-0.00498138
623	-0.00502348
624	-0.00238291
625	0.000995147
626	0.0031517
627	0.00361865
628	0.00321147
629	0.00310719
630	0.00398074
631	0.00535091
632	0.00626581
633	0.006244
634	0.00572653
635	0.00524618
636	0.00456015
637	0.00261508
638	-0.000811265
639	-0.00406516
640	-0.00549513
641	-0.00552717
642	-0.00629727
643	-0.00870475
644	-0.0112646
645	-0.0121255
646	-0.0107972
647	-0.00818935
648	-0.00572263
649	-0.00459933
650	-0.0048006
651	-0.00538524
652	-0.00545302
653	-0.00511806
654	-0.00503404
655	-0.00541347
656	-0.00528678
657	-0.0040949
658	-0.00280756
659	-0.00251123
660	-0.00316235
661	-0.00367996
662	-0.00341916
663	-0.00250543
664	-0.00127835
665	-0.000493599
666	-0.000716434
667	-0.00141024
668	-0.00167247
669	-0.00147166
670	-0.00109406
671	-0.000787767
672	-0.000317625
673	0.000819222
674	0.00261185
675	0.00419192
676	0.00480904
677	0.00470714
678	0.00468326
679	0.00522076
680	0.00585139
681	0.00596664
682	0.00522817
683	0.00396558
684	0.00320789
685	0.00313703
686	0.00286959
687	0.00202641
688	0.00125433
689	0.0014025
690	0.00253997
691	0.00367662
692	0.00368481
693	0.00215542
694	4.19421e-05
695	-0.000966658
696	-0.000662075
697	-0.000248116
698	-0.000873258
699	-0.00248533
700	-0.00371698
701	-0.00345643
702	-0.00248007
703	-0.00217559
704	-0.00278403
705	-0.0041414
706	-0.00762192
707	-0.0181778
708	-0.0470683
709	-0.112537
710	-0.235036
711	-0.426253
712	-0.679939
713	-0.973093
714	-1.27547
715	-1.55942
716	-1.80629
717	-2.00705
718	-2.15964
719	-2.26458
720	-2.31843
721	-2.31131
722	-2.23162
723	-2.07388
724	-1.84558
725	-1.56924
726	-1.27815
727	-1.00656
728	-0.777375
729	-0.595743
730	-0.454072
731	-0.342162
732	-0.252865
733	-0.1825
734	-0.128234
735	-0.0866975
736	-0.0557106
737	-0.0342321
738	-0.0207726
739	-0.012878
740	-0.00806457
741	-0.00425956
742	-0.000871621
743	0.00189173
744	0.00413025
745	0.0057803
746	0.00674986
747	0.00698594
748	0.00679154
749	0.00663388
750	0.00689652
751	0.00750715
752	0.00844033
753	0.00942394
754	0.0095466
755	0.00836656
756	0.00642879
757	0.00488998
758	0.00450127
759	0.00467619
760	0.00407248
761	0.00201444
762	-0.000761966
763	-0.00294897
764	-0.00358219
765	-0.00310908
766	-0.00260816
767	-0.0026568
768	-0.00309266
769	-0.00297441
770	-0.0017154
771	0.000100029
772	0.00141057
773	0.0018086
774	0.00154662
775	0.00129846
776	0.0011097
777	0.000346748
778	-0.000959939
779	-0.00196801
780	-0.00165223
781	2.91486e-05
782	0.00166034
783	0.00180775
784	0.000779425
785	0.00017735
786	0.00106474
787	0.00300602
788	0.00442874
789	0.00419234
790	0.0028748
791	0.00180622
792	0.00110922
793	-7.94082e-05
794	-0.00239117
795	-0.00515314
796	-0.00673134
797	-0.00620277
798	-0.00404678
799	-0.00193658
800	-0.00143365
801	-0.00242046
802	-0.00356259
803	-0.00392176
804	-0.00376467
805	-0.00381471
806	-0.00394281
807	-0.00320189
808	-0.00143789
809	-0.000285616
810	-0.00129129
811	-0.00410792
812	-0.00683799
813	-0.00745129
814	-0.00565899
815	-0.0031526
816	-0.00189631
817	-0.0027761
818	-0.00495379
819	-0.00638489
820	-0.0061585
821	-0.00495771
822	-0.00371494
823	-0.00263666
824	-0.00143886
825	-0.000266835
826	3.71519e-05
827	-0.000950442
828	-0.00237239
829	-0.00290436
830	-0.00203953
831	-0.00049326
832	0.000392015
833	-0.000266568
834	-0.00232835
835	-0.0046551
836	-0.00609172
837	-0.0063447
838	-0.0063744
839	-0.0070963
840	-0.0081774
841	-0.00850268
842	-0.00785855
843	-0.00712654
844	-0.00718828
845	-0.00783119
846	-0.00801089
847	-0.0069089
848	-0.00477051
849	-0.00268602
850	-0.00164527
851	-0.00199809
852	-0.00309318
853	-0.00320187
854	-0.00140254
855	0.00135997
856	0.00335028
857	0.00387458
858	0.00358401
859	0.00335177
860	0.00336165
861	0.00340122
862	0.00364474
863	0.00454019
864	0.00596981
865	0.00716634
866	0.00734182
867	0.00607831
868	0.00372848
869	0.00128912
870	-5.72018e-05
871	0.000832799
872	0.00320062
873	0.00473381
874	0.00393039
875	0.00130518
876	-0.0011898
877	-0.00206149
878	-0.00159113
879	-0.00104545
880	-0.00113269
881	-0.00188355
882	-0.00298256
883	-0.00386882
884	-0.003943
885	-0.00293423
886	-0.00112974
887	0.000894832
888	0.00278158
889	0.00407449
890	0.00372114
891	0.00194421
892	0.000800172
893	0.00236404
894	0.00644736
895	0.0107097
896	0.0129893
897	0.0128268
898	0.0112989
899	0.0101352
900	0.0103292
901	0.0118458
902	0.0136998
903	0.0146456
904	0.0139638
905	0.0111902
906	0.00425869
907	-0.0136148
908	-0.0568601
909	-0.145997
910	-0.298926
911	-0.519719
912	-0.794274
913	-1.09494
914	-1.39092
915	-1.65813
916	-1.88306
917	-2.06172
918	-2.19463
919	-2.27979
920	-2.30906
921	-2.27035
922	-2.15399
923	-1.96045
924	-1.70493
925	-1.41692
926	-1.13242
927	-0.880996
928	-0.676034
929	-0.515215
930	-0.389322
931	-0.289593
932	-0.210297
933	-0.148074
934	-0.101196
935	-0.0680779
936	-0.0461342
937	-0.0318853
938	-0.0219645
939	-0.0141454
940	-0.00764705
941	-0.00269091
942	0.000478826
943	0.00171581
944	0.00167447
945	0.0013927
946	0.00158928
947	0.00228653
948	0.00278544
949	0.00268204
950	0.00248598
951	0.00255338
952	0.00227698
953	0.00131289
954	0.000109175
955	-0.000883769
956	-0.00122535
957	-0.000745691
958	-6.042e-06
959	0.000412402
960	0.0005307
961	0.000649511
962	0.00141998
963	0.00270435
964	0.00342636
965	0.00301385
966	0.00193517
967	0.00128596
968	0.00183332
969	0.00291922
970	0.00336368
971	0.00276398
972	0.00168505
973	0.000927672
974	0.000797502
975	0.000720689
976	8.58594e-05
977	-0.00083576
978	-0.00138565
979	-0.00129202
980	-0.00117272
981	-0.00220151
982	-0.00471434
983	-0.00783785
984	-0.0101426
985	-0.0107186
986	-0.00999459
987	-0.00933617
988	-0.00951374
989	-0.0100995
990	-0.0101226
991	-0.00947891
992	-0.0085898
993	-0.00771452
994	-0.00658124
995	-0.00446517
996	-0.00111341
997	0.00249806
998	0.00477851
999	0.00488297
1000	0.00328329
1001	0.00156994
1002	0.00140627
1003	0.00298943
1004	0.00492949
1005	0.00565659
1006	0.00464061
1007	0.00267686
1008	0.00108455
1009	0.00070923
1010	0.00145524
1011	0.00290767
1012	0.00524087
1013	0.00820509
1014	0.0102579
1015	0.0101673
1016	0.00850201
1017	0.00699232
1018	0.00706483
1019	0.00844616
1020	0.00964131
1021	0.00908476
1022	0.00604198
1023	0.00151878
1024	-0.00281677
1025	-0.00564691
1026	-0.00650204
1027	-0.00629344
1028	-0.00618893
1029	-0.00615403
1030	-0.00619655
1031	-0.00708329
1032	-0.00886552
1033	-0.0102756
1034	-0.0100244
1035	-0.0080003
1036	-0.00509551
1037	-0.00292649
1038	-0.00262325
1039	-0.00403026
1040	-0.00548385
1041	-0.00497366
1042	-0.00208709
1043	0.00192539
1044	0.00541717
1045	0.00755375
1046	0.00883289
1047	0.00979146
1048	0.0101766
1049	0.00999868
1050	0.00933754
1051	0.00831798
1052	0.00716319
1053	0.00592882
1054	0.00449281
1055	0.00215636
1056	-0.00123989
1057	-0.0043426
1058	-0.00564237
1059	-0.00512999
1060	-0.00423301
1061	-0.00410285
1062	-0.00407021
1063	-0.00258349
1064	0.000226434
1065	0.00233383
1066	0.00239157
1067	0.000748182
1068	-0.00142397
1069	-0.00239203
1070	-0.00159559
1071	-0.000182858
1072	0.000245903
1073	-0.00145324
1074	-0.00465206
1075	-0.00723384
1076	-0.00805408
1077	-0.00739396
1078	-0.00592798
1079	-0.00388938
1080	-0.00127578
1081	0.00107492
1082	0.001867
1083	0.00113673
1084	0.000217243
1085	0.000136017
1086	0.000866461
1087	0.00194167
1088	0.00254869
1089	0.0022894
1090	0.00173415
1091	0.00158216
1092	0.00189918
1093	0.00220171
1094	0.0016087
1095	0.000402027
1096	-6.0041e-06
1097	0.0012275
1098	0.00340073
1099	0.00516134
1100	0.00532554
1101	0.00338066
1102	0.000782883
1103	-0.000908335
1104	-0.00127772
1105	-0.00107712
1106	-0.00292124
1107	-0.0140866
1108	-0.0498672
1109	-0.133228
1110	-0.284776
1111	-0.508461
1112	-0.786021
1113	-1.08386
1114	-1.36797
1115	-1.61648
1116	-1.82254
1117	-1.9889
1118	-2.11847
1119	-2.20672
1120	-2.24127
1121	-2.20781
1122	-2.09695
1123	-1.90992
1124	-1.66271
1125	-1.38547
1126	-1.115
1127	-0.881293
1128	-0.696212
1129	-0.553333
1130	-0.438272
1131	-0.340402
1132	-0.257254
1133	-0.190737
1134	-0.141173
1135	-0.1048
1136	-0.0760838
1137	-0.0521054
1138	-0.0335051
1139	-0.0217475
1140	-0.0162016
1141	-0.0142042
1142	-0.0127191
1143	-0.010349
1144	-0.00776702
1145	-0.00620422
1146	-0.00606697
1147	-0.00657115
1148	-0.0071743
1149	-0.00810935
1150	-0.0100769
1151	-0.0129552
1152	-0.0153152
1153	-0.0155514
1154	-0.0137375
1155	-0.0117006
1156	-0.0109637
1157	-0.0114499
1158	-0.0117597
1159	-0.010613
1160	-0.00828388
1161	-0.0057117
1162	-0.0034478
1163	-0.00163606
1164	-8.958e-05
1165	0.0015261
1166	0.0028767
1167	0.00318441
1168	0.00225824
1169	0.000934611
1170	0.000512239
1171	0.00124412
1172	0.00174383
1173	0.00060476
1174	-0.00184173
1175	-0.00367508
1176	-0.00303556
1177	0.000281652
1178	0.00433071
1179	0.00718771
1180	0.00805057
1181	0.0072422
1182	0.00603949
1183	0.00543653
1184	0.00551965
1185	0.00573772
1186	0.00599449
1187	0.00663736
1188	0.00737654
1189	0.00698393
1190	0.00462173
1191	0.00115993
1192	-0.00135667
1193	-0.00127637
1194	0.00139713
1195	0.00480277
1196	0.00646633
1197	0.00551399
1198	0.00309536
1199	0.00108304
1200	0.000717503
1201	0.00196347
1202	0.00400158
1203	0.00580218
1204	0.00715438
1205	0.0081222
1206	0.00818392
1207	0.00721319
1208	0.00598366
1209	0.00578296
1210	0.00706392
1211	0.00896248
1212	0.0101296
1213	0.00950531
1214	0.0072033
1215	0.00459841
1216	0.00309119
1217	0.00270693
1218	0.00267627
1219	0.00264877
1220	0.00305845
1221	0.00431024
1222	0.00603464
1223	0.00709884
1224	0.00685306
1225	0.00616912
1226	0.00611869
1227	0.00677265
1228	0.00707257
1229	0.00600714
1230	0.0039024
1231	0.00200833
1232	0.00133772
1233	0.00155348
1234	0.00170941
1235	0.001
1236	-0.000269635
1237	-0.000954717
1238	-0.000474251
1239	0.00064586
1240	0.00147738
1241	0.00206923
1242	0.00286632
1243	0.00358338
1244	0.00321627
1245	0.00162952
1246	0.000141707
1247	0.000132363
1248	0.00161389
1249	0.003263
1250	0.00353723
1251	0.00174714
1252	-0.000689931
1253	-0.00192259
1254	-0.00126924
1255	0.00052999
1256	0.00202781
1257	0.00242698
1258	0.00187497
1259	0.000649357
1260	-0.00147902
1261	-0.00432155
1262	-0.00666413
1263	-0.00706645
1264	-0.0054573
1265	-0.00338446
1266	-0.00264267
1267	-0.00378258
1268	-0.0057834
1269	-0.00712817
1270	-0.00690406
1271	-0.00561401
1272	-0.00454198
1273	-0.00421138
1274	-0.00412975
1275	-0.00381733
1276	-0.00353687
1277	-0.00378351
1278	-0.00473973
1279	-0.00602599
1280	-0.00666179
1281	-0.00607164
1282	-0.00483882
1283	-0.0039692
1284	-0.00395268
1285	-0.00412002
1286	-0.00317465
1287	-0.00120415
1288	0.000463249
1289	0.000646762
1290	-0.000798087
1291	-0.00243797
1292	-0.00279507
1293	-0.00189933
1294	-0.000724968
1295	-0.000208112
1296	-0.000886594
1297	-0.0020094
1298	-0.00234671
1299	-0.00174397
1300	-0.00100181
1301	-0.00111381
1302	-0.00189395
1303	-0.00254971
1304	-0.00261818
1305	-0.00251553
1306	-0.00308804
1307	-0.00608459
1308	-0.0174849
1309	-0.0516582
1310	-0.130733
1311	-0.27428
1312	-0.486389
1313	-0.751159
1314	-1.03904
1315	-1.3194
1316	-1.5708
1317	-1.784
1318	-1.95791
1319	-2.09263
1320	-2.18407
1321	-2.22282
1322	-2.19674
1323	-2.09644
1324	-1.92173
1325	-1.68645
1326	-1.41836
1327	-1.15201
1328	-0.91642
1329	-0.724599
1330	-0.573194
1331	-0.4516
1332	-0.350961
1333	-0.267272
1334	-0.199474
1335	-0.146267
1336	-0.105204
1337	-0.0740227
1338	-0.0511942
1339	-0.0353135
1340	-0.0245226
1341	-0.0169148
1342	-0.0114043
1343	-0.00762331
1344	-0.00534476
1345	-0.00434678
1346	-0.00418475
1347	-0.00371207
1348	-0.0021258
1349	-0.000265798
1350	0.000318573
1351	-0.000767651
1352	-0.00266721
1353	-0.00383957
1354	-0.00378371
1355	-0.00346225
1356	-0.00358576
1357	-0.00396016
1358	-0.00437409
1359	-0.00505455
1360	-0.00633031
1361	-0.00807199
1362	-0.00968782
1363	-0.0102106
1364	-0.00890153
1365	-0.00596771
1366	-0.00277938
1367	-0.000887582
1368	-0.000435408
1369	-0.000302995
1370	0.00022214
1371	0.000970684
1372	0.00148761
1373	0.001878
1374	0.00258435
1375	0.00340514
1376	0.0033842
1377	0.00169557
1378	-0.00133897
1379	-0.00440184
1380	-0.00582483
1381	-0.00512739
1382	-0.00355019
1383	-0.00240659
1384	-0.00208954
1385	-0.00196487
1386	-0.00133221
1387	3.65176e-05
1388	0.00180087
1389	0.00375039
1390	0.00611756
1391	0.00873613
1392	0.0104913
1393	0.0105001
1394	0.00907465
1395	0.00747991
1396	0.007003
1397	0.00764428
1398	0.00826682
1399	0.007614
1400	0.00561497
1401	0.00362326
1402	0.00291235
1403	0.0034549
1404	0.00404014
1405	0.00366506
1406	0.00273184
1407	0.00257964
1408	0.00405738
1409	0.00647074
1410	0.00834642
1411	0.00922204
1412	0.00961453
1413	0.00995348
1414	0.00983019
1415	0.00845319
1416	0.00599087
1417	0.00337296
1418	0.00132203
1419	-6.88053e-05
1420	-0.00124652
1421	-0.0028079
1422	-0.00461675
1423	-0.00606287
1424	-0.0066659
1425	-0.00657718
1426	-0.00630373
1427	-0.00584472
1428	-0.0049151
1429	-0.00324255
1430	-0.00111506
1431	0.000640321
1432	0.0011322
1433	0.000364453
1434	-0.000431237
1435	-0.000361831
1436	3.05029e-06
1437	-0.000326947
1438	-0.00157827
1439	-0.00299932
1440	-0.00360712
1441	-0.00336189
1442	-0.00276641
1443	-0.00214563
1444	-0.00142195
1445	-0.000386389
1446	0.000653372
1447	0.00117456
1448	0.0008872
1449	0.0002176
1450	0.000370659
1451	0.00241102
1452	0.00572032
1453	0.00802682
1454	0.00718521
1455	0.00352695
1456	-0.000206847
1457	-0.00191641
1458	-0.00195423
1459	-0.00215884
1460	-0.00337973
1461	-0.00469536
1462	-0.00472564
1463	-0.00364789
1464	-0.00278315
1465	-0.00329101
1466	-0.00519028
1467	-0.00680423
1468	-0.00666327
1469	-0.00504709
1470	-0.00338352
1471	-0.00278096
1472	-0.00285647
1473	-0.00234088
1474	-0.000950771
1475	0.000104621
1476	-0.000443248
1477	-0.00219587
1478	-0.00304108
1479	-0.00144901
1480	0.00154103
1481	0.00343088
1482	0.00301449
1483	0.000978237
1484	-0.000824948
1485	-0.00122511
1486	-0.00107629
1487	-0.00172232
1488	-0.0033939
1489	-0.00501966
1490	-0.00491226
1491	-0.00280014
1492	-0.000280176
1493	0.00084073
1494	0.000228232
1495	-0.00027129
1496	0.00131499
1497	0.00486084
1498	0.00791706
1499	0.0088115
1500	0.00819519
1501	0.00769
1502	0.00820262
1503	0.00912142
1504	0.00948384
1505	0.00885183
1506	0.00598728
1507	-0.00494202
1508	-0.0383844
1509	-0.115476
1510	-0.25431
1511	-0.458601
1512	-0.713753
1513	-0.99336
1514	-1.2701
1515	-1.52397
1516	-1.74442
1517	-1.92723
1518	-2.07046
1519	-2.17051
1520	-2.21917
1521	-2.20444
1522	-2.11601
1523	-1.95251
1524	-1.72682
1525	-1.46599
1526	-1.20389
1527	-0.96874
1528	-0.772894
1529	-0.613817
1530	-0.482957
1531	-0.373785
1532	-0.283653
1533	-0.211591
1534	-0.155984
1535	-0.114177
1536	-0.0833729
1537	-0.0608816
1538	-0.0441474
1539	-0.0314247
1540	-0.0218875
1541	-0.0151865
1542	-0.011041
1543	-0.00899845
1544	-0.00812563
1545	-0.00720869
1546	-0.00544546
1547	-0.00366489
1548	-0.00322147
1549	-0.00425541
1550	-0.00546656
1551	-0.00550056
1552	-0.00463656
1553	-0.00411976
1554	-0.00467288
1555	-0.00556253
1556	-0.00520118
1557	-0.00332372
1558	-0.00107128
1559	0.000139609
1560	-4.50353e-05
1561	-0.00043943
1562	0.000410319
1563	0.0026285
1564	0.00498666
1565	0.00618446
1566	0.00605099
1567	0.00555318
1568	0.00549149
1569	0.0056152
1570	0.00504279
1571	0.00357298
1572	0.00219515
1573	0.00174615
1574	0.00163616
1575	0.000347482
1576	-0.00272278
1577	-0.00622989
1578	-0.00791562
1579	-0.0067936
1580	-0.00404015
1581	-0.00181885
1582	-0.00131701
1583	-0.00182155
1584	-0.0020037
1585	-0.00145206
1586	-0.00100095
1587	-0.0012488
1588	-0.00141884
1589	-0.000298728
1590	0.00223751
1591	0.0045061
1592	0.00473119
1593	0.00276161
1594	6.88641e-05
1595	-0.00143805
1596	-0.00133177
1597	-0.000679962
1598	-0.00052861
1599	-0.000788051
1600	-0.000699837
1601	-0.000225696
1602	-0.000289523
1603	-0.00129801
1604	-0.00239885
1605	-0.00201137
1606	0.000582188
1607	0.00418911
1608	0.00655511
1609	0.00627656
1610	0.00409567
1611	0.00199878
1612	0.00131485
1613	0.00174346
1614	0.00208034
1615	0.00194427
1616	0.00205394
1617	0.00264776
1618	0.00275066
1619	0.00119612
1620	-0.00168183
1621	-0.00397417
1622	-0.00393719
1623	-0.00166281
1624	0.00120992
1625	0.00307074
1626	0.00328238
1627	0.00239675
1628	0.00123182
1629	-7.32634e-05
1630	-0.00151722
1631	-0.00266251
1632	-0.00283188
1633	-0.00167994
1634	0.000170705
1635	0.00138199
1636	0.00114974
1637	-0.00011266
1638	-0.00138726
1639	-0.00189241
1640	-0.00210182
1641	-0.00271501
1642	-0.00303362
1643	-0.00164616
1644	0.00144812
1645	0.00429257
1646	0.00479545
1647	0.00277045
1648	0.000174322
1649	-0.000878447
1650	5.81052e-05
1651	0.00218316
1652	0.00426806
1653	0.00534716
1654	0.00517607
1655	0.00399838
1656	0.00229546
1657	0.000781334
1658	-0.000110793
1659	3.41368e-06
1660	0.00118658
1661	0.00247067
1662	0.00242392
1663	0.000796389
1664	-0.00122056
1665	-0.00186704
1666	-0.000198017
1667	0.00271698
1668	0.00474847
1669	0.00464808
1670	0.00278878
1671	0.000699617
1672	-0.000118386
1673	0.0008252
1674	0.00284385
1675	0.00473409
1676	0.00557625
1677	0.00559732
1678	0.0052886
1679	0.00472028
1680	0.00376485
1681	0.00266965
1682	0.00201046
1683	0.00191611
1684	0.00143677
1685	-0.000213879
1686	-0.00237689
1687	-0.00389605
1688	-0.00438012
1689	-0.00436181
1690	-0.00473586
1691	-0.00566417
1692	-0.00652572
1693	-0.00659648
1694	-0.0059308
1695	-0.00530045
1696	-0.00572336
1697	-0.00732743
1698	-0.00887964
1699	-0.00895849
1700	-0.00747643
1701	-0.00538221
1702	-0.00349907
1703	-0.0013788
1704	0.00160709
1705	0.00457025
1706	0.00481926
1707	-0.0034205
1708	-0.0317519
1709	-0.0976089
1710	-0.218261
1711	-0.401401
1712	-0.639043
1713	-0.909281
1714	-1.18505
1715	-1.44301
1716	-1.66943
1717	-1.86017
1718	-2.01522
1719	-2.1312
1720	-2.19811
1721	-2.20245
1722	-2.13393
1723	-1.99164
1724	-1.78714
1725	-1.54382
1726	-1.29102
1727	-1.05503
1728	-0.850969
1729	-0.681496
1730	-0.541411
1731	-0.423883
1732	-0.324548
1733	-0.242115
1734	-0.177053
1735	-0.128933
1736	-0.0944602
1737	-0.0685264
1738	-0.0473303
1739	-0.0301258
1740	-0.0176215
1741	-0.00995688
1742	-0.00605021
1743	-0.00413701
1744	-0.00290743
1745	-0.00217444
1746	-0.00239907
1747	-0.00350916
1748	-0.00409175
1749	-0.00318542
1750	-0.0012687
1751	0.000209477
1752	0.000118681
1753	-0.00111431
1754	-0.00207021
1755	-0.00230052
1756	-0.00234455
1757	-0.00244001
1758	-0.00194737
1759	-0.000436541
1760	0.00114392
1761	0.00116326
1762	-0.00087384
1763	-0.00387738
1764	-0.00624781
1765	-0.00660488
1766	-0.00455254
1767	-0.00147641
1768	0.000973029
1769	0.00189874
1770	0.00119061
1771	-0.000676904
1772	-0.00325542
1773	-0.0058248
1774	-0.0066103
1775	-0.00411883
1776	0.000747384
1777	0.0050688
1778	0.00634705
1779	0.00461811
1780	0.00208964
1781	0.00106233
1782	0.00220934
1783	0.00457856
1784	0.00677583
1785	0.00783117
1786	0.00795361
1787	0.00735958
1788	0.00551822
1789	0.0023296
1790	-0.00109568
1791	-0.00285672
1792	-0.00201715
1793	0.000173237
1794	0.00117787
1795	-0.000251305
1796	-0.00294388
1797	-0.00520091
1798	-0.00603405
1799	-0.00552452
1800	-0.00437212
1801	-0.00331154
1802	-0.00243711
1803	-0.00193498
1804	-0.00217425
1805	-0.00311072
1806	-0.00418298
1807	-0.00421158
1808	-0.00239887
1809	0.000498101
1810	0.00264669
1811	0.00290162
1812	0.00176231
1813	0.000663419
1814	0.00073553
1815	0.00156166
1816	0.00228607
1817	0.00263503
1818	0.00289371
1819	0.00306541
1820	0.0027517
1821	0.00166861
1822	0.000395759
1823	-0.000147295
1824	0.00025661
1825	0.00118075
1826	0.00163207
1827	0.000942044
1828	-0.000141807
1829	-0.000322929
1830	0.000859849
1831	0.00269081
1832	0.00418937
1833	0.00470192
1834	0.00427382
1835	0.00372167
1836	0.00388782
1837	0.00470137
1838	0.00552179
1839	0.0053999
1840	0.00409789
1841	0.00245061
1842	0.00145679
1843	0.00108346
1844	0.000640048
1845	0.000305775
1846	0.00116569
1847	0.00369264
1848	0.00688717
1849	0.00897833
1850	0.00898166
1851	0.00712525
1852	0.00479859
1853	0.00373084
1854	0.00416819
1855	0.0047418
1856	0.00429222
1857	0.00303232
1858	0.00251777
1859	0.00333327
1860	0.00412408
1861	0.00335825
1862	0.00141315
1863	0.000547924
1864	0.001954
1865	0.00417779
1866	0.00466819
1867	0.0023412
1868	-0.00160226
1869	-0.00488278
1870	-0.00623812
1871	-0.00645131
1872	-0.00715139
1873	-0.00890081
1874	-0.0105147
1875	-0.0105588
1876	-0.00906491
1877	-0.00723453
1878	-0.00597941
1879	-0.00515649
1880	-0.00398487
1881	-0.00236275
1882	-0.00145687
1883	-0.00223302
1884	-0.00399645
1885	-0.00496126
1886	-0.00426222
1887	-0.00262134
1888	-0.00154858
1889	-0.00164945
1890	-0.0024429
1891	-0.00301559
1892	-0.00280131
1893	-0.00201563
1894	-0.00121255
1895	-0.000765971
1896	-0.000270318
1897	0.00125404
1898	0.00371325
1899	0.00563714
1900	0.00581833
1901	0.00438602
1902	0.0028428
1903	0.00262033
1904	0.00359795
1905	0.00471843
1906	0.00474689
1907	0.00202432
1908	-0.00823251
1909	-0.0376608
1910	-0.103651
1911	-0.222312
1912	-0.399264
1913	-0.62502
1914	-0.878542
1915	-1.13668
1916	-1.38132
1917	-1.60153
1918	-1.79187
1919	-1.94875
1920	-2.06672
1921	-2.13742
1922	-2.15076
1923	-2.09778
1924	-1.97528
1925	-1.79097
1926	-1.56592
1927	-1.32912
1928	-1.10632
1929	-0.911554
1930	-0.746193
1931	-0.604877
1932	-0.48262
1933	-0.377762
1934	-0.290288
1935	-0.219613
1936	-0.163317
1937	-0.118539
1938	-0.0833519
1939	-0.0564566
1940	-0.0365599
1941	-0.0221277
1942	-0.0117791
1943	-0.0048559
1944	-0.000965359
1945	0.000785376
1946	0.00110077
1947	0.000705278
1948	0.000639146
1949	0.00130099
1950	0.00203103
1951	0.00210698
1952	0.00187703
1953	0.0020966
1954	0.00287828
1955	0.00322579
1956	0.00277156
1957	0.00264981
1958	0.00361829
1959	0.00509661
1960	0.00573545
1961	0.00457297
1962	0.00178485
1963	-0.00122323
1964	-0.00311305
1965	-0.00310608
1966	-0.00141995
1967	0.000696874
1968	0.00206905
1969	0.00244965
1970	0.00197468
1971	0.000355333
1972	-0.00200655
1973	-0.00392931
1974	-0.00404699
1975	-0.00226102
1976	-0.00037111
1977	-0.00036545
1978	-0.002524
1979	-0.00517184
1980	-0.0059513
1981	-0.00369102
1982	0.000171401
1983	0.00303794
1984	0.00361612
1985	0.00264377
1986	0.00199236
1987	0.00265224
1988	0.00382075
1989	0.00434022
1990	0.0043551
1991	0.0043783
1992	0.00445461
1993	0.00427376
1994	0.00340336
1995	0.00213367
1996	0.00121664
[truncated: 3,505 more rows]

## Sheet: Figure S4c
Overlay Graph 1
lc a1_no his d18 interaction 1.5ul injection ph 5dot5.nitc		lc a1_no his d18 interaction 1.5ul injection ph 5dot5.nitc					Models
Time (s)	Corrected Heat Rate (µJ/s)	Mole Ratio	Enthalpy (kJ/mol)	Mole Ratio	Fit (kJ/mol)		Model	Variable	Value
0	0.0407241						Independent	Kd (M)	7.01e-08
1	0.0441859	0.120384	-56.9408					n	1.246
2	0.0470304	0.21161	-56.6062					ΔH (kJ/mol)	-53.22
3	0.0484313	0.303594	-56.9461					ΔS (J/mol·K)	-41.55
4	0.0484742	0.396342	-56.7174
5	0.0474869	0.489861	-57.1439
6	0.0460271	0.584158	-57.2862
7	0.044838	0.679238	-56.9028	0.120026	-57.1219
8	0.0446431	0.775108	-56.7496	0.132966	-57.1193
9	0.0459192	0.871775	-56.4277	0.145921	-57.1166
10	0.0482587	0.969245	-55.6159	0.158891	-57.1139
11	0.0506965	1.06753	-55.1992	0.171877	-57.111
12	0.0522767	1.16662	-50.9999	0.184878	-57.1081
13	0.0526642	1.26654	-36.3631	0.197894	-57.105
14	0.0526361	1.36729	-16.3121	0.210925	-57.1019
15	0.053407	1.46888	-8.20335	0.223972	-57.0986
16	0.0556669	1.57131	-5.95737	0.237034	-57.0952
17	0.0592199	1.6746	-5.06091	0.250112	-57.0917
18	0.0629072	1.77874	-5.09404	0.263205	-57.0881
19	0.0652958	1.88375	-4.47154	0.276313	-57.0843
20	0.0658845	1.98963	-4.25918	0.289437	-57.0804
21	0.0651831	2.09639	-3.96746	0.302577	-57.0763
22	0.0639451	2.20403	-4.15168	0.315732	-57.0721
23	0.0622944	2.31258	-3.76248	0.328902	-57.0676
24	0.0600322	2.42202	-4.00072	0.342088	-57.0631
25	0.057122	2.53237	-3.67953	0.355289	-57.0583
26	0.0539305			0.368506	-57.0533
27	0.0510289			0.381739	-57.0481
28	0.0489383			0.394987	-57.0427
29	0.0479885			0.408251	-57.037
30	0.0478812			0.42153	-57.0311
31	0.0482364			0.434825	-57.0249
32	0.0491603			0.448136	-57.0184
33	0.0505705			0.461463	-57.0116
34	0.0521619			0.474805	-57.0044
35	0.0537044			0.488163	-56.997
36	0.0550429			0.501536	-56.9891
37	0.056314			0.514926	-56.9808
38	0.0579512			0.528331	-56.9721
39	0.0597707			0.541752	-56.963
40	0.060853			0.555189	-56.9533
41	0.0604864			0.568641	-56.9431
42	0.0586315			0.58211	-56.9324
43	0.0561404			0.595594	-56.921
44	0.0539214			0.609095	-56.9089
45	0.0521079			0.622611	-56.8961
46	0.0504278			0.636143	-56.8825
47	0.0489257			0.649691	-56.8681
48	0.0479845			0.663255	-56.8527
49	0.0480599			0.676835	-56.8363
50	0.0489978			0.690431	-56.8188
51	0.0497302			0.704043	-56.8002
52	0.0496811			0.717671	-56.7801
53	0.0492791			0.731315	-56.7587
54	0.0491293			0.744976	-56.7356
55	0.0497768			0.758652	-56.7108
56	0.0514274			0.772345	-56.6841
57	0.0534381			0.786053	-56.6552
58	0.0547308			0.799778	-56.6239
59	0.0546928			0.813519	-56.59
60	0.0534288			0.827276	-56.5531
61	0.0519232			0.84105	-56.5129
62	0.0507313			0.854839	-56.469
63	0.0498078			0.868645	-56.4209
64	0.0492864			0.882467	-56.368
65	0.0493901			0.896306	-56.3098
66	0.0499721			0.91016	-56.2454
67	0.0504155			0.924031	-56.174
68	0.0502872			0.937919	-56.0946
69	0.0496413			0.951823	-56.0058
70	0.0489635			0.965743	-55.9063
71	0.0487856			0.979679	-55.7942
72	0.0493444			0.993633	-55.6673
73	0.0504538			1.0076	-55.5231
74	0.0514874			1.02159	-55.3584
75	0.0516808			1.03559	-55.1692
76	0.0505821			1.04961	-54.9506
77	0.0487729			1.06364	-54.6965
78	0.0474369			1.0777	-54.3994
79	0.0471959			1.09177	-54.0495
80	0.0474295			1.10585	-53.6349
81	0.0470321			1.11995	-53.1402
82	0.0455435			1.13407	-52.5461
83	0.0432917			1.14821	-51.8285
84	0.0411603			1.16236	-50.9579
85	0.0399868			1.17653	-49.8989
86	0.0401198			1.19071	-48.6114
87	0.0414126			1.20491	-47.0533
88	0.0432485			1.21913	-45.187
89	0.0450753			1.23337	-42.9877
90	0.0464165			1.24762	-40.4547
91	0.0472551			1.26189	-37.6192
92	0.0479637			1.27617	-34.5469
93	0.0486088			1.29048	-31.3326
94	0.0492203			1.3048	-28.0893
95	0.0501819			1.31913	-24.9335
96	0.0514406			1.33348	-21.9709
97	0.0522715			1.34785	-19.2828
98	0.0519176			1.36224	-16.9179
99	0.0502102			1.37665	-14.8907
100	0.0476658			1.39107	-13.1872
101	0.0451301			1.4055	-11.7746
102	0.0430722			1.41996	-10.612
103	0.0417757			1.43443	-9.65759
104	0.0409096			1.44892	-8.87317
105	0.0399777			1.46343	-8.22614
106	0.0389525			1.47795	-7.68964
107	0.0383737			1.49249	-7.24207
108	0.0386052			1.50705	-6.86621
109	0.0394223			1.52162	-6.54844
110	0.0402383			1.53621	-6.27801
111	0.0407418			1.55082	-6.04636
112	0.0412837			1.56545	-5.84671
113	0.041981			1.58009	-5.67362
114	0.0422785			1.59475	-5.52272
115	0.0418441			1.60943	-5.39048
116	0.0404717			1.62413	-5.27401
117	0.0385159			1.63884	-5.17096
118	0.036748			1.65357	-5.07938
119	0.0359541			1.66832	-4.99767
120	0.0357912			1.68308	-4.92447
121	0.0355462			1.69786	-4.85866
122	0.0345121			1.71266	-4.79929
123	0.032518			1.72748	-4.74556
124	0.0303922			1.74232	-4.69678
125	0.028943			1.75717	-4.65238
126	0.0287223			1.77204	-4.61184
127	0.0296768			1.78692	-4.57473
128	0.0315285			1.80183	-4.54069
129	0.0338882			1.81675	-4.50938
130	0.0358951			1.83169	-4.48052
131	0.0367448			1.84665	-4.45386
132	0.0365183			1.86162	-4.42919
133	0.0360237			1.87662	-4.40632
134	0.0357608			1.89163	-4.38507
135	0.0360215			1.90665	-4.36529
136	0.036729			1.9217	-4.34686
137	0.0376449			1.93676	-4.32965
138	0.0384395			1.95184	-4.31355
139	0.0387263			1.96694	-4.29848
140	0.0383218			1.98206	-4.28434
141	0.0372938			1.9972	-4.27107
142	0.0363205			2.01235	-4.25859
143	0.0360885			2.02752	-4.24683
144	0.0364742			2.04271	-4.23576
145	0.0368269			2.05791	-4.2253
146	0.0370542			2.07314	-4.21542
147	0.0374741			2.08838	-4.20608
148	0.0378498			2.10364	-4.19723
149	0.0379026			2.11892	-4.18885
150	0.0375538			2.13421	-4.18089
151	0.0367629			2.14953	-4.17334
152	0.0354304			2.16486	-4.16616
153	0.0335311			2.18021	-4.15933
154	0.0315942			2.19558	-4.15282
155	0.0302891			2.21096	-4.14662
156	0.0294129			2.22637	-4.14071
157	0.0285318			2.24179	-4.13506
158	0.0278023			2.25723	-4.12967
159	0.0276026			2.27269	-4.12451
160	0.0283001			2.28817	-4.11958
161	0.0295877			2.30366	-4.11486
162	0.0304348			2.31918	-4.11034
163	0.0306855			2.33471	-4.106
164	0.0310563			2.35026	-4.10184
165	0.0320466			2.36583	-4.09784
166	0.0338564			2.38141	-4.09401
167	0.0363716			2.39702	-4.09032
168	0.0388417			2.41264	-4.08677
169	0.0400846			2.42829	-4.08336
170	0.0392194			2.44395	-4.08007
171	0.0364859			2.45962	-4.07691
172	0.0332173			2.47532	-4.07385
173	0.0308708			2.49104	-4.07091
174	0.0304166			2.50677	-4.06807
175	0.0321742			2.52253	-4.06533
176	0.0354272
177	0.0386728
178	0.0406479
179	0.0408114
180	0.0397912
181	0.0386937
182	0.0381484
183	0.0382953
184	0.0388078
185	0.0386001
186	0.0366638
187	0.0331947
188	0.0294414
189	0.0265551
190	0.0246378
191	0.0234625
192	0.0228502
193	0.0223042
194	0.0215934
195	0.0212019
196	0.0218008
197	0.0233104
198	0.0249303
199	0.0260025
200	0.026191
201	0.0255835
202	0.0245852
203	0.0238623
204	0.0243211
205	0.0260855
206	0.028129
207	0.0294741
208	0.0297378
209	0.0292419
210	0.028537
211	0.0278779
212	0.0272357
213	0.0265931
214	0.0259221
215	0.0251528
216	0.0243888
217	0.023795
218	0.023121
219	0.0226288
220	0.0229993
221	0.0241785
222	0.0254874
223	0.0264284
224	0.0270729
225	0.0278599
226	0.0290895
227	0.0306034
228	0.0316768
229	0.0314844
230	0.0298817
231	0.0278509
232	0.0263796
233	0.0252601
234	0.0238538
235	0.0221291
236	0.0206937
237	0.0202191
238	0.0206722
239	0.021448
240	0.0220745
241	0.0223754
242	0.0221751
243	0.0216016
244	0.0211741
245	0.0210127
246	0.0208487
247	0.020519
248	0.0200198
249	0.0195836
250	0.0190046
251	0.0180411
252	0.0171406
253	0.0170453
254	0.0180011
255	0.0193699
256	0.0201371
257	0.0197659
258	0.0189169
259	0.0183277
260	0.0184236
261	0.0191709
262	0.0200098
263	0.0198315
264	0.0182735
265	0.0162148
266	0.015046
267	0.0156353
268	0.0171156
269	0.0183751
270	0.0187922
271	0.0180238
272	0.0162477
273	0.0142236
274	0.0129598
275	0.0129549
276	0.0140097
277	0.0150626
278	0.0151727
279	0.0142496
280	0.0129023
281	0.0119073
282	0.011827
283	0.0124116
284	0.0128702
285	0.0124918
286	0.0109803
287	0.00877008
288	0.0066347
289	0.00530118
290	0.00517548
291	0.00618664
292	0.00763793
293	0.00847505
294	0.0081841
295	0.0070136
296	0.0055538
297	0.00466746
298	0.00462601
299	0.00484007
300	0.00482142
301	0.00474791
302	0.00512895
303	0.00510188
304	0.00432164
305	0.00294619
306	0.00187523
307	0.00212103
308	0.00341861
309	0.00474683
310	0.00520877
311	0.0047265
312	0.00393317
313	0.00331194
314	0.00295455
315	0.00292616
316	0.00320496
317	0.0038558
318	0.00507861
319	0.00674964
320	0.00837526
321	0.00955416
322	0.0104041
323	0.0112596
324	0.0119664
325	0.0118102
326	0.0101658
327	0.00776332
328	0.00586781
329	0.00521285
330	0.00524588
331	0.00479972
332	0.00353088
333	0.00211751
334	0.00142883
335	0.00193989
336	0.00371754
337	0.00622926
338	0.00851797
339	0.00968994
340	0.00944662
341	0.00837566
342	0.00718872
343	0.00634408
344	0.00629626
345	0.00720393
346	0.00812709
347	0.00580018
348	-0.00697708
349	-0.0391436
350	-0.095918
351	-0.175141
352	-0.267824
353	-0.3628
354	-0.451131
355	-0.528567
356	-0.594815
357	-0.650533
358	-0.694787
359	-0.723833
360	-0.732218
361	-0.715087
362	-0.669783
363	-0.598218
364	-0.508515
365	-0.413532
366	-0.326458
367	-0.25507
368	-0.199323
369	-0.154616
370	-0.116872
371	-0.0848883
372	-0.0592507
373	-0.0406031
374	-0.0283907
375	-0.0207498
376	-0.0155393
377	-0.0108847
378	-0.0060099
379	-0.001311
380	0.00270695
381	0.00562412
382	0.00724222
383	0.0078966
384	0.00758025
385	0.0063469
386	0.00477269
387	0.00358488
388	0.00319802
389	0.00356839
390	0.00400726
391	0.00416123
392	0.00436422
393	0.00498723
394	0.00654161
395	0.00919174
396	0.012043
397	0.01359
398	0.0132162
399	0.0115442
400	0.00968264
401	0.00855737
402	0.00833939
403	0.00878849
404	0.0094534
405	0.0101431
406	0.0107935
407	0.011043
408	0.0106313
409	0.0102554
410	0.0107747
411	0.0123782
412	0.0146466
413	0.0162994
414	0.0160107
415	0.0139027
416	0.0111549
417	0.00894233
418	0.00784355
419	0.00762489
420	0.00754504
421	0.00706241
422	0.00611287
423	0.00510696
424	0.0042078
425	0.00327834
426	0.00256316
427	0.00270143
428	0.00367336
429	0.00500936
430	0.0057649
431	0.00535564
432	0.00424381
433	0.00363445
434	0.00425627
435	0.00573493
436	0.00703679
437	0.0077352
438	0.00815152
439	0.00819065
440	0.00771529
441	0.00726397
442	0.00716819
443	0.00760354
444	0.00841892
445	0.00934995
446	0.0101006
447	0.0105124
448	0.0106844
449	0.0109874
450	0.0116483
451	0.0123345
452	0.0126381
453	0.0121453
454	0.011293
455	0.011107
456	0.0112647
457	0.0107788
458	0.00917569
459	0.00660041
460	0.00349302
461	0.000584379
462	-0.00169838
463	-0.00314593
464	-0.00364802
465	-0.00293271
466	-0.00122587
467	0.000587816
468	0.00209334
469	0.00317186
470	0.00362132
471	0.00333137
472	0.00285073
473	0.00296725
474	0.00375279
475	0.00461633
476	0.00489651
477	0.00446974
478	0.00362611
479	0.00258
480	0.00136666
481	0.000559371
482	0.000491063
483	0.00148042
484	0.00294416
485	0.00403206
486	0.00417387
487	0.00309704
488	0.00108231
489	-0.000843826
490	-0.00183155
491	-0.00213327
492	-0.00254274
493	-0.0036036
494	-0.00490296
495	-0.00526099
496	-0.00404469
497	-0.00164693
498	0.0009146
499	0.00241029
500	0.00235732
501	0.00135156
502	1.50073e-05
503	-0.00131792
504	-0.00205023
505	-0.00175787
506	-0.000825579
507	-0.000437751
508	-0.00203617
509	-0.00561864
510	-0.00922682
511	-0.0117384
512	-0.0160376
513	-0.0328651
514	-0.0832373
515	-0.191892
516	-0.373474
517	-0.622082
518	-0.912177
519	-1.21052
520	-1.49029
521	-1.73739
522	-1.94813
523	-2.12289
524	-2.25861
525	-2.34497
526	-2.36636
527	-2.30795
528	-2.16377
529	-1.94275
530	-1.66995
531	-1.38158
532	-1.11264
533	-0.883371
534	-0.695442
535	-0.539668
536	-0.407548
537	-0.296674
538	-0.208834
539	-0.145031
540	-0.101872
541	-0.0732432
542	-0.053025
543	-0.0376772
544	-0.0257768
545	-0.016767
546	-0.0104914
547	-0.00670436
548	-0.00494563
549	-0.0046158
550	-0.00506199
551	-0.0059082
552	-0.00690645
553	-0.00762263
554	-0.00817642
555	-0.00902047
556	-0.0103183
557	-0.0117086
558	-0.0126051
559	-0.0129464
560	-0.0130439
561	-0.0130729
562	-0.0131603
563	-0.0134646
564	-0.0138106
565	-0.0136743
566	-0.0126376
567	-0.0108034
568	-0.00869551
569	-0.00677453
570	-0.00534225
571	-0.00450703
572	-0.00407884
573	-0.00367844
574	-0.00307631
575	-0.00245031
576	-0.00236415
577	-0.00338839
578	-0.00540402
579	-0.00770681
580	-0.00944532
581	-0.0102208
582	-0.0102835
583	-0.010065
584	-0.00973785
585	-0.00960428
586	-0.0103732
587	-0.0119079
588	-0.0130515
589	-0.012943
590	-0.0117733
591	-0.0103184
592	-0.00894285
593	-0.00780767
594	-0.00702022
595	-0.00670898
596	-0.00706733
597	-0.00785356
598	-0.00827042
599	-0.00762524
600	-0.00595663
601	-0.0038921
602	-0.00237195
603	-0.00205799
604	-0.00286643
605	-0.00427687
606	-0.00600083
607	-0.00806112
608	-0.00981441
609	-0.00997995
610	-0.00840679
611	-0.00645256
612	-0.00553143
613	-0.00641869
614	-0.00900529
615	-0.0119037
616	-0.0134444
617	-0.0128886
618	-0.0110187
619	-0.00923702
620	-0.00851759
621	-0.00889753
622	-0.00995581
623	-0.0115162
624	-0.0131884
625	-0.0141071
626	-0.0135713
627	-0.0118396
628	-0.00989176
629	-0.00825507
630	-0.0072909
631	-0.00727435
632	-0.00800524
633	-0.00894968
634	-0.00938211
635	-0.00875084
636	-0.0074116
637	-0.0058433
638	-0.00399719
639	-0.0017582
640	0.000150616
641	0.000328711
642	-0.00135086
643	-0.00331978
644	-0.00419469
645	-0.00396864
646	-0.00337942
647	-0.00303845
648	-0.00302054
649	-0.00322309
650	-0.00394056
651	-0.0049424
652	-0.00566823
653	-0.00634525
654	-0.00730457
655	-0.00796302
656	-0.00732303
657	-0.00555415
658	-0.00422672
659	-0.00421448
660	-0.00477996
661	-0.00547612
662	-0.00699223
663	-0.00964527
664	-0.0120842
665	-0.0128092
666	-0.0116955
667	-0.0102019
668	-0.009989
669	-0.0113765
670	-0.0136701
671	-0.015664
672	-0.0159707
673	-0.0140618
674	-0.0110839
675	-0.00879196
676	-0.00808415
677	-0.00867468
678	-0.00998786
679	-0.0112348
680	-0.0117959
681	-0.0114059
682	-0.00992668
683	-0.00837936
684	-0.00803831
685	-0.00905213
686	-0.0103739
687	-0.0105534
688	-0.00911498
689	-0.006959
690	-0.00504726
691	-0.00394584
692	-0.00390652
693	-0.0048922
694	-0.00701406
695	-0.0100919
696	-0.0129976
697	-0.0144635
698	-0.0142486
699	-0.0131843
700	-0.0123353
701	-0.0122413
702	-0.0124359
703	-0.0118425
704	-0.0101871
705	-0.00870137
706	-0.0105087
707	-0.023364
708	-0.0640977
709	-0.156553
710	-0.319255
711	-0.552288
712	-0.834424
713	-1.13247
714	-1.41662
715	-1.67029
716	-1.88977
717	-2.07637
718	-2.22749
719	-2.33221
720	-2.37386
721	-2.33696
722	-2.21428
723	-2.01203
724	-1.75123
725	-1.46477
726	-1.18842
727	-0.947129
728	-0.746679
729	-0.578996
730	-0.434639
731	-0.310744
732	-0.210675
733	-0.138054
734	-0.090977
735	-0.0621351
736	-0.0429001
737	-0.0277183
738	-0.0152796
739	-0.00638573
740	-0.00114964
741	0.00104441
742	0.000999958
743	-0.000497301
744	-0.00258285
745	-0.00412455
746	-0.0041842
747	-0.00269609
748	-0.000876942
749	-5.95736e-05
750	-0.000929107
751	-0.00253785
752	-0.00352657
753	-0.00344976
754	-0.00284349
755	-0.00263185
756	-0.00302681
757	-0.00370715
758	-0.00447383
759	-0.00542922
760	-0.00653514
761	-0.00747081
762	-0.00819151
763	-0.00869901
764	-0.0085508
765	-0.00736035
766	-0.00557571
767	-0.0035144
768	-0.00133714
769	0.000642308
770	0.00172922
771	0.00129882
772	-0.000119306
773	-0.00108873
774	-0.0011216
775	-0.00114884
776	-0.00155949
777	-0.00211524
778	-0.00306022
779	-0.00508218
780	-0.00825845
781	-0.0112188
782	-0.0121479
783	-0.0108621
784	-0.00867488
785	-0.00678833
786	-0.0054758
787	-0.004363
788	-0.00341443
789	-0.0027145
790	-0.00185278
791	-0.00074118
792	3.35729e-05
793	0.000588265
794	0.00183569
795	0.00376845
796	0.00514154
797	0.00507955
798	0.00384431
799	0.00226265
800	0.000922828
801	-0.000266396
802	-0.00131721
803	-0.00186566
804	-0.00114472
805	0.000731658
806	0.00244667
807	0.00277429
808	0.0012102
809	-0.00176795
810	-0.00439246
811	-0.0044999
812	-0.00173237
813	0.00230573
814	0.0050354
815	0.00497396
816	0.00271428
817	-0.000118429
818	-0.00202229
819	-0.00206753
820	-0.000235824
821	0.00230251
822	0.00402928
823	0.0037563
824	0.00160103
825	-0.000940839
826	-0.00237527
827	-0.00218689
828	-0.000792641
829	0.000858635
830	0.00124951
831	-0.000307365
832	-0.00297597
833	-0.0050583
834	-0.00544979
835	-0.00457945
836	-0.00351724
837	-0.00285776
838	-0.00279649
839	-0.00324042
840	-0.00340165
841	-0.00227248
842	0.000352883
843	0.00347508
844	0.00562386
845	0.00611244
846	0.00540622
847	0.00465719
848	0.00444691
849	0.00465907
850	0.00465617
851	0.0035004
852	0.00103144
853	-0.00182076
854	-0.00383129
855	-0.00423171
856	-0.00301328
857	-0.000832469
858	0.00146393
859	0.00327942
860	0.0041868
861	0.00438223
862	0.00478842
863	0.00613339
864	0.00816475
865	0.0100164
866	0.0106482
867	0.00930592
868	0.00642764
869	0.00341621
870	0.00152318
871	0.00107436
872	0.00203497
873	0.00410055
874	0.00631135
875	0.00759184
876	0.00728629
877	0.00562947
878	0.00383717
879	0.00339426
880	0.00482757
881	0.00715319
882	0.00890239
883	0.00931605
884	0.00859552
885	0.00750885
886	0.00666654
887	0.00626518
888	0.00630786
889	0.00722707
890	0.00931901
891	0.0117279
892	0.0130916
893	0.0128851
894	0.0115732
895	0.0102632
896	0.00989564
897	0.010307
898	0.0106652
899	0.0106007
900	0.0104988
901	0.0103947
902	0.0105253
903	0.0101843
904	0.00887995
905	0.00645047
906	0.00159711
907	-0.0125255
908	-0.0525012
909	-0.14153
910	-0.297746
911	-0.522473
912	-0.797145
913	-1.09122
914	-1.37601
915	-1.63432
916	-1.86068
917	-2.05478
918	-2.2133
919	-2.32599
920	-2.37741
921	-2.3522
922	-2.24174
923	-2.05043
924	-1.79788
925	-1.51613
926	-1.24048
927	-0.996038
928	-0.790382
929	-0.617764
930	-0.469488
931	-0.342492
932	-0.240001
933	-0.164982
934	-0.115143
935	-0.083275
936	-0.0611276
937	-0.043674
938	-0.0296636
939	-0.0192745
940	-0.0121085
941	-0.00702845
942	-0.00281837
943	0.000814253
944	0.00365884
945	0.00575682
946	0.00742955
947	0.0085219
948	0.00857042
949	0.00789384
950	0.00674287
951	0.00587528
952	0.00580917
953	0.00651048
954	0.00776132
955	0.00902284
956	0.00953815
957	0.00915001
958	0.00838554
959	0.00742734
960	0.0063162
961	0.00590196
962	0.00691803
963	0.00895652
964	0.0108732
965	0.0116597
966	0.0112162
967	0.0102944
968	0.00961834
969	0.00981985
970	0.0110273
971	0.0125408
972	0.0137148
973	0.0140845
974	0.0134479
975	0.0122671
976	0.0110048
977	0.00971502
978	0.00859177
979	0.00795354
980	0.00760539
981	0.0072
982	0.00689249
983	0.00676312
984	0.00676928
985	0.00714983
986	0.00796617
987	0.00849412
988	0.0080382
989	0.00703767
990	0.00623778
991	0.00595168
992	0.00626468
993	0.00675516
994	0.00686414
995	0.00634825
996	0.00548265
997	0.004692
998	0.00433858
999	0.00450174
1000	0.00485248
1001	0.00520353
1002	0.00575825
1003	0.00663507
1004	0.00731114
1005	0.00732437
1006	0.00720606
1007	0.00798126
1008	0.0095745
1009	0.0110988
1010	0.0119115
1011	0.0117624
1012	0.0110074
1013	0.0100007
1014	0.00856743
1015	0.00686951
1016	0.00538375
1017	0.00434137
1018	0.00355383
1019	0.0030612
1020	0.00269972
1021	0.0021871
1022	0.00161222
1023	0.00146361
1024	0.00231688
1025	0.00381209
1026	0.0052968
1027	0.00647414
1028	0.00720644
1029	0.00701736
1030	0.00587692
1031	0.00444871
1032	0.00350239
1033	0.00326499
1034	0.00323706
1035	0.00305188
1036	0.0029384
1037	0.00350235
1038	0.00500318
1039	0.00725714
1040	0.0100503
1041	0.0128335
1042	0.0147662
1043	0.0153349
1044	0.0148885
1045	0.0137062
1046	0.0119256
1047	0.010152
1048	0.00904259
1049	0.00875145
1050	0.00879114
1051	0.00828683
1052	0.00708239
1053	0.0057068
1054	0.00452247
1055	0.00367854
1056	0.00358791
1057	0.00476702
1058	0.00707822
1059	0.00934725
1060	0.0103419
1061	0.00957656
1062	0.00729491
1063	0.00431322
1064	0.00158584
1065	8.17034e-05
1066	0.000204103
1067	0.00176806
1068	0.00409008
1069	0.00625258
1070	0.0078314
1071	0.00875545
1072	0.00939321
1073	0.0106979
1074	0.0130803
1075	0.01574
1076	0.0171927
1077	0.0169737
1078	0.0157237
1079	0.0140117
1080	0.0118974
1081	0.00944416
1082	0.0067355
1083	0.00395138
1084	0.00150636
1085	-7.93279e-05
1086	-0.000596995
1087	-0.000221594
1088	0.000667697
1089	0.00207813
1090	0.00440005
1091	0.00754501
1092	0.0103462
1093	0.0118869
1094	0.0125973
1095	0.0136449
1096	0.0149287
1097	0.0155378
1098	0.0152041
1099	0.0145072
1100	0.0138275
1101	0.0127546
1102	0.0113295
1103	0.00958235
1104	0.00718272
1105	0.00381551
1106	-0.00149057
1107	-0.0148194
1108	-0.0520698
1109	-0.136044
1110	-0.28538
1111	-0.502123
1112	-0.768688
1113	-1.05615
1114	-1.33708
1115	-1.59427
1116	-1.82181
1117	-2.01925
1118	-2.18353
1119	-2.30413
1120	-2.36443
1121	-2.34838
1122	-2.24756
1123	-2.0661
1124	-1.82298
1125	-1.54928
1126	-1.27888
1127	-1.03603
1128	-0.828561
1129	-0.651203
1130	-0.496075
1131	-0.361045
1132	-0.250197
1133	-0.16809
1134	-0.113467
1135	-0.0789555
1136	-0.0556982
1137	-0.0373423
1138	-0.0213379
1139	-0.00816813
1140	0.00110915
1141	0.00636973
1142	0.00879929
1143	0.0101621
1144	0.0113361
1145	0.0120228
1146	0.0121293
1147	0.0119043
1148	0.0115681
1149	0.0111293
1150	0.0105667
1151	0.0101411
1152	0.00989853
1153	0.0095484
1154	0.00892854
1155	0.00831556
1156	0.00788354
1157	0.00753475
1158	0.00747112
1159	0.00796733
1160	0.00891634
1161	0.00976121
1162	0.0100042
1163	0.00969181
1164	0.00954889
1165	0.0100175
1166	0.0112631
1167	0.0131792
1168	0.0155538
1169	0.0180096
1170	0.0196882
1171	0.0197235
1172	0.0178302
1173	0.014567
1174	0.0112986
1175	0.00921831
1176	0.00834879
1177	0.00763714
1178	0.00606823
1179	0.00381777
1180	0.00172099
1181	0.00024437
1182	-0.000240561
1183	0.000347169
1184	0.001651
1185	0.00345026
1186	0.00579996
1187	0.00806849
1188	0.00900989
1189	0.00817288
1190	0.00638193
1191	0.00502939
1192	0.00478113
1193	0.00507254
1194	0.00508433
1195	0.00454305
1196	0.00363672
1197	0.0027635
1198	0.0022201
1199	0.00207251
1200	0.00228935
1201	0.00255133
1202	0.0025715
1203	0.00267434
1204	0.00269459
1205	0.00175663
1206	-0.00018773
1207	-0.00198526
1208	-0.00251802
1209	-0.00150696
1210	0.000265519
1211	0.0017141
1212	0.00241978
1213	0.00223225
1214	0.00131681
1215	0.000401004
1216	0.000122944
1217	0.000668468
1218	0.00178443
1219	0.00307579
1220	0.00426538
1221	0.00541834
1222	0.00652052
1223	0.00738925
1224	0.00817941
1225	0.00891481
1226	0.00954527
1227	0.0100031
1228	0.0102195
1229	0.0103329
1230	0.0104256
1231	0.010382
1232	0.0106938
1233	0.0115137
1234	0.0120151
1235	0.0114061
1236	0.00956847
1237	0.00734571
1238	0.0059153
1239	0.00632684
1240	0.0086881
1241	0.0118986
1242	0.014679
1243	0.0161043
1244	0.0156952
1245	0.0136365
1246	0.0111968
1247	0.00986723
1248	0.0102773
1249	0.0121829
1250	0.0146821
1251	0.016296
1252	0.0159841
1253	0.013834
1254	0.0108962
1255	0.0084733
1256	0.0071061
1257	0.00671555
1258	0.00672285
1259	0.00660615
1260	0.00652084
1261	0.00657467
1262	0.00654732
1263	0.00639567
1264	0.0061441
1265	0.00562352
1266	0.00485148
1267	0.00432279
1268	0.00473264
1269	0.00623236
1270	0.00816733
1271	0.00957926
1272	0.00997499
1273	0.00968721
1274	0.00930062
1275	0.00903969
1276	0.00908397
1277	0.00981793
1278	0.0110874
1279	0.0118549
1280	0.0112825
1281	0.00963734
1282	0.00780027
1283	0.00661132
1284	0.00634084
1285	0.0066034
1286	0.00674474
1287	0.00597351
1288	0.00425206
1289	0.00294675
1290	0.00363243
1291	0.00634943
1292	0.00950872
1293	0.0116012
1294	0.0123046
1295	0.0118838
1296	0.0104853
1297	0.00842986
1298	0.00643974
1299	0.00509023
1300	0.00434241
1301	0.00384351
1302	0.00312916
1303	0.00176528
1304	-0.000284637
1305	-0.00282729
1306	-0.0066282
1307	-0.017792
1308	-0.0521557
1309	-0.131773
1310	-0.273803
1311	-0.480755
1312	-0.737883
1313	-1.0191
1314	-1.29824
1315	-1.55781
1316	-1.79079
1317	-1.99561
1318	-2.16793
1319	-2.29632
1320	-2.36426
1321	-2.35631
1322	-2.26458
1323	-2.09338
1324	-1.86035
1325	-1.59417
1326	-1.32664
1327	-1.08114
1328	-0.866833
1329	-0.681744
1330	-0.520449
1331	-0.381182
1332	-0.267281
1333	-0.182323
1334	-0.124914
1335	-0.0880522
1336	-0.0628443
1337	-0.0430047
1338	-0.0265249
1339	-0.0140104
1340	-0.00615149
1341	-0.0020572
1342	0.00033097
1343	0.00249384
1344	0.00495322
1345	0.00757204
1346	0.00967998
1347	0.0110336
1348	0.011851
1349	0.0121047
1350	0.011887
1351	0.0117757
1352	0.01205
1353	0.0122496
1354	0.0118796
1355	0.0111773
1356	0.00998608
1357	0.00792706
1358	0.00526647
1359	0.00279591
1360	0.00121203
1361	0.000758366
1362	0.00112907
1363	0.00157375
1364	0.00168563
1365	0.00176267
1366	0.00192897
1367	0.00216626
1368	0.00301646
1369	0.00482443
1370	0.0070347
1371	0.00857386
1372	0.00901957
1373	0.00869331
1374	0.00817276
1375	0.00859362
1376	0.0108185
1377	0.0141917
1378	0.0170656
1379	0.0181712
1380	0.0174291
1381	0.0161351
1382	0.0155778
1383	0.0160814
1384	0.0172501
1385	0.0184217
1386	0.0189868
1387	0.0181218
1388	0.0158659
1389	0.0130854
1390	0.0107417
1391	0.00909456
1392	0.00811729
1393	0.00790022
1394	0.00819627
1395	0.00832145
1396	0.007675
1397	0.0065985
1398	0.00587057
1399	0.00589711
1400	0.00630394
1401	0.00679654
1402	0.00718872
1403	0.00715443
1404	0.0068216
1405	0.00611201
1406	0.00519924
1407	0.00415051
1408	0.00263499
1409	0.000611874
1410	-0.00110951
1411	-0.00156788
1412	-0.000610217
1413	0.00111295
1414	0.00263739
1415	0.00362839
1416	0.00441647
1417	0.00540014
1418	0.00639378
1419	0.00717956
1420	0.00801165
1421	0.00900852
1422	0.00962266
1423	0.00894707
1424	0.00737349
1425	0.00580547
1426	0.00460206
1427	0.0038166
1428	0.00359807
1429	0.00394771
1430	0.00435843
1431	0.00411304
1432	0.00330981
1433	0.00308979
1434	0.00413098
1435	0.00568753
1436	0.00655577
1437	0.00652723
1438	0.0060248
1439	0.00518414
1440	0.00412497
1441	0.00334922
1442	0.00341042
1443	0.00420176
1444	0.00528424
1445	0.0060357
1446	0.00575152
1447	0.00412049
1448	0.00174165
1449	-0.000283091
1450	-0.000981151
1451	-6.9767e-05
1452	0.00165049
1453	0.00301119
1454	0.0037497
1455	0.004499
1456	0.00574146
1457	0.0073185
1458	0.00852305
1459	0.00921655
1460	0.0103917
1461	0.0128955
1462	0.0161367
1463	0.0183533
1464	0.0184372
1465	0.0168905
1466	0.0151292
1467	0.014259
1468	0.0144651
1469	0.0151095
1470	0.0152501
1471	0.0142122
1472	0.0120556
1473	0.00904833
1474	0.00523605
1475	0.00122344
1476	-0.00184472
1477	-0.00289656
1478	-0.00179342
1479	0.000759424
1480	0.00346331
1481	0.00521746
1482	0.00578201
1483	0.00577376
1484	0.00610932
1485	0.00734367
1486	0.00935804
1487	0.0118805
1488	0.0145139
1489	0.0160334
1490	0.0154246
1491	0.0130855
1492	0.0104162
1493	0.00873487
1494	0.00851379
1495	0.00945859
1496	0.0109836
1497	0.0126743
1498	0.0139132
1499	0.0140207
1500	0.0129835
1501	0.0112891
1502	0.00992163
1503	0.0095186
1504	0.00973957
1505	0.0094153
1506	0.00631856
1507	-0.00474781
1508	-0.0350017
1509	-0.102105
1510	-0.223806
1511	-0.407879
1512	-0.646038
1513	-0.91629
1514	-1.19241
1515	-1.45452
1516	-1.69394
1517	-1.90899
1518	-2.09622
1519	-2.24506
1520	-2.33884
1521	-2.36071
1522	-2.30059
1523	-2.15954
1524	-1.95135
1525	-1.7012
1526	-1.4393
1527	-1.19097
1528	-0.968982
1529	-0.773883
1530	-0.600989
1531	-0.448093
1532	-0.318881
1533	-0.21925
1534	-0.150505
1535	-0.106916
1536	-0.0786181
1537	-0.0567525
1538	-0.037253
1539	-0.0205398
1540	-0.00866051
1541	-0.00235547
1542	0.000158188
1543	0.00169287
1544	0.00384394
1545	0.00634002
1546	0.00837204
1547	0.00949312
1548	0.0097581
1549	0.00937603
1550	0.00865497
1551	0.00769884
1552	0.00695264
1553	0.00650803
1554	0.00626073
1555	0.00625317
1556	0.00636038
1557	0.0065553
1558	0.00706765
1559	0.00821978
1560	0.0100004
1561	0.0115851
1562	0.0115072
1563	0.00944595
1564	0.00689379
1565	0.00559969
1566	0.00603876
1567	0.00733608
1568	0.00816569
1569	0.00756125
1570	0.00549349
1571	0.00271987
1572	0.000428591
1573	-4.88233e-05
1574	0.0018689
1575	0.00529544
1576	0.00857867
1577	0.010422
1578	0.0101676
1579	0.00843311
1580	0.00677008
1581	0.00681453
1582	0.00882897
1583	0.0113642
1584	0.0127215
1585	0.0123807
1586	0.0106286
1587	0.00794166
1588	0.00479817
1589	0.00253045
1590	0.00230284
1591	0.00390089
1592	0.00599255
1593	0.0072254
1594	0.00707702
1595	0.0060366
1596	0.00506948
1597	0.00518735
1598	0.00660721
1599	0.00864198
1600	0.0105024
1601	0.0115983
1602	0.0116251
1603	0.01054
1604	0.00816681
1605	0.00483113
1606	0.00171089
1607	0.000162382
1608	0.000392749
1609	0.00155828
1610	0.00275176
1611	0.00365143
1612	0.0045605
1613	0.00576515
1614	0.00733661
1615	0.00899382
1616	0.0101802
1617	0.0109054
1618	0.0114145
1619	0.0119062
1620	0.0124523
1621	0.0129867
1622	0.0132232
1623	0.0129495
1624	0.0118949
1625	0.0100288
1626	0.00788434
1627	0.00624337
1628	0.00564302
1629	0.00653257
1630	0.0085676
1631	0.010898
1632	0.0128837
1633	0.0139984
1634	0.0140961
1635	0.0138341
1636	0.0138725
1637	0.0147118
1638	0.0163344
1639	0.0179412
1640	0.0188307
1641	0.0186985
1642	0.017549
1643	0.0157765
1644	0.0137781
1645	0.0119233
1646	0.0105279
1647	0.00970681
1648	0.0089249
1649	0.00791662
1650	0.00712001
1651	0.00649298
1652	0.00582134
1653	0.005144
1654	0.00437113
1655	0.00316956
1656	0.00154522
1657	-0.00014924
1658	-0.00103911
1659	-0.000804656
1660	-0.000214828
1661	-6.71823e-05
1662	-0.000232724
1663	1.35683e-05
1664	0.000866963
1665	0.00192224
1666	0.00286908
1667	0.00387544
1668	0.00522425
1669	0.00647158
1670	0.00736782
1671	0.00802473
1672	0.00851646
1673	0.00901706
1674	0.00977366
1675	0.0104259
1676	0.0102548
1677	0.009207
1678	0.00818205
1679	0.0080633
1680	0.00896651
1681	0.010247
1682	0.0112124
1683	0.0115426
1684	0.0113897
1685	0.0110589
1686	0.0108981
1687	0.0109804
1688	0.0112146
1689	0.0112883
1690	0.0106748
1691	0.00914959
1692	0.00695502
1693	0.00459498
1694	0.00267526
1695	0.00169403
1696	0.00171859
1697	0.00232235
1698	0.00346544
1699	0.0055088
1700	0.00833638
1701	0.011018
1702	0.0127591
1703	0.0132072
1704	0.0125352
1705	0.011142
1706	0.00845552
1707	0.000362833
1708	-0.0246884
1709	-0.0851772
1710	-0.199317
1711	-0.375023
1712	-0.603954
1713	-0.86433
1714	-1.13067
1715	-1.38411
1716	-1.6172
1717	-1.82979
1718	-2.01978
1719	-2.17686
1720	-2.2836
1721	-2.32219
1722	-2.28096
1723	-2.15903
1724	-1.96886
1725	-1.73486
1726	-1.48644
1727	-1.24773
1728	-1.03028
1729	-0.834299
1730	-0.656394
1731	-0.496183
1732	-0.358143
1733	-0.24863
1734	-0.170544
1735	-0.119273
1736	-0.085042
1737	-0.0591143
1738	-0.0375895
1739	-0.0207652
1740	-0.00961061
1741	-0.00376442
1742	-0.00157011
1743	-0.000868454
1744	-0.000198857
1745	0.000561664
1746	0.00100935
1747	0.00106094
1748	0.000966074
1749	0.00128639
1750	0.00230172
1751	0.00362548
1752	0.00473084
1753	0.00565618
1754	0.00666675
1755	0.00763604
1756	0.00831298
1757	0.00872549
1758	0.00931455
1759	0.0103129
1760	0.0113862
1761	0.0116058
1762	0.0102551
1763	0.00790358
1764	0.00578737
1765	0.00486096
1766	0.00525337
1767	0.00641659
1768	0.00747488
1769	0.00794613
1770	0.00788945
1771	0.00774767
1772	0.00812221
1773	0.00923963
1774	0.0107436
1775	0.0118107
1776	0.0116858
1777	0.0100871
1778	0.00761365
1779	0.0054621
1780	0.00447248
1781	0.00479431
1782	0.00569295
1783	0.00626463
1784	0.00641123
1785	0.00655059
1786	0.00687797
1787	0.00760557
1788	0.0087496
1789	0.0100955
1790	0.0115653
1791	0.0126124
1792	0.012535
1793	0.0113082
1794	0.00951706
1795	0.00784206
1796	0.00668951
1797	0.00617723
1798	0.00609681
1799	0.00641373
1800	0.00734101
1801	0.00891888
1802	0.0107813
1803	0.0122689
1804	0.0130542
1805	0.0137577
1806	0.0151619
1807	0.0172914
1808	0.0193073
1809	0.0200304
1810	0.0188658
1811	0.0159448
1812	0.0123358
1813	0.00963008
1814	0.00855039
1815	0.00836539
1816	0.00777338
1817	0.00626909
1818	0.00431204
1819	0.00254243
1820	0.00141216
1821	0.00150541
1822	0.00267781
1823	0.00415532
1824	0.00519957
1825	0.00523764
1826	0.00423669
1827	0.0026633
1828	0.00131639
1829	0.00114709
1830	0.00284729
1831	0.00569415
1832	0.00836275
1833	0.00981971
1834	0.00985535
1835	0.00886619
1836	0.00778891
1837	0.00751369
1838	0.00853157
1839	0.0107656
1840	0.0132375
1841	0.0146693
1842	0.0138171
1843	0.0105593
1844	0.00650534
1845	0.00365349
1846	0.00312636
1847	0.00474291
1848	0.00731704
1849	0.00952425
1850	0.0104843
1851	0.00964583
1852	0.00765664
1853	0.00588636
1854	0.00547611
1855	0.00654375
1856	0.00841095
1857	0.0100508
1858	0.010369
1859	0.00882386
1860	0.00612301
1861	0.0042782
1862	0.0045278
1863	0.00571435
1864	0.00606217
1865	0.00526826
1866	0.00447702
1867	0.00434439
1868	0.00445309
1869	0.00418202
1870	0.00359986
1871	0.00307422
1872	0.00282059
1873	0.00321888
1874	0.00459445
1875	0.00635434
1876	0.00775233
1877	0.00865177
1878	0.00960054
1879	0.011052
1880	0.012387
1881	0.0124157
1882	0.0115309
1883	0.0110654
1884	0.0114963
1885	0.0118533
1886	0.0108927
1887	0.0082317
1888	0.004871
1889	0.00240171
1890	0.00182769
1891	0.00335413
1892	0.00611571
1893	0.00861748
1894	0.0101216
1895	0.0102616
1896	0.00929461
1897	0.00809958
1898	0.00761647
1899	0.00861868
1900	0.0113982
1901	0.0148658
1902	0.0175292
1903	0.0179393
1904	0.0154895
1905	0.0103316
1906	0.000363058
1907	-0.0234719
1908	-0.077271
1909	-0.1779
1910	-0.334194
1911	-0.541428
1912	-0.782564
1913	-1.03616
1914	-1.2849
1915	-1.5203
1916	-1.73938
1917	-1.93741
1918	-2.10362
1919	-2.22188
1920	-2.2752
1921	-2.25247
1922	-2.15281
1923	-1.98713
1924	-1.77636
1925	-1.54593
1926	-1.31741
1927	-1.10285
1928	-0.904873
1929	-0.722183
1930	-0.555761
1931	-0.41117
1932	-0.295503
1933	-0.211576
1934	-0.154468
1935	-0.114777
1936	-0.0846892
1937	-0.0600484
1938	-0.039762
1939	-0.0245777
1940	-0.0147119
1941	-0.00898708
1942	-0.00555757
1943	-0.00320736
1944	-0.00162127
1945	-0.000645394
1946	-8.83019e-05
1947	0.000313881
1948	0.000802151
1949	0.00133113
1950	0.00187489
1951	0.00258676
1952	0.0034064
1953	0.00410322
1954	0.00464691
1955	0.00559297
1956	0.00707565
1957	0.00823627
1958	0.00826373
1959	0.00730486
1960	0.00561606
1961	0.00376947
1962	0.0024491
1963	0.00202903
1964	0.00190199
1965	0.00131334
1966	0.000446418
1967	-0.000108406
1968	5.97819e-05
1969	0.000879535
1970	0.00204209
1971	0.00329895
1972	0.00466777
1973	0.00602182
1974	0.00709728
1975	0.00767441
1976	0.00763086
1977	0.00712261
1978	0.00627935
1979	0.00496105
1980	0.0034078
1981	0.00227254
1982	0.00222491
1983	0.00358734
1984	0.00623272
1985	0.00942369
1986	0.011986
1987	0.013368
1988	0.0138501
1989	0.0141592
1990	0.0150555
1991	0.0164386
1992	0.0175719
1993	0.0177987
1994	0.0168186
1995	0.0147446
1996	0.0119205
[truncated: 3,505 more rows]

## Sheet: Figure S5
Plot name
Plot xlabel	Time (s)
Plot ylabel	RU
Property Analysis temp	19.89-20.11 °C
Property Analysis date	2022-02-15 10-16-48
Property Instrument type	OpenSPR Rev4.0
Property Software	4.3.7923.25743
Property Solid support	OpenSPR Sensor
Curve	0	Curve	1	Curve	2	Curve	3	Curve	4	Curve	5	Curve	6	Curve	7	Curve	8	Curve	9	Curve	10	Curve	11	Curve	12
Curve name	Glycine HCl 10 mM_758.53s	Curve name	Streptavidin 0.5 µM_1461.2s	Curve name	Avi A3 20 µg/mL_2310.01s	Curve name	Baseline HBS 100 mM_4578.2s	Curve name	Baseline 2 HBS 100 mM_5282.49s	Curve name	Baseline 3 HBS 100 mM_6059.46s	Curve name	Baseline 4 HBS 100 mM_6820.05s	Curve name	Baseline 5 HBS 100 mM_7915.62s	Curve name	Baseline 6 HBS 100 mM_8400.18s	Curve name	d18 1 µM_9646.8s	Curve name	d18 0.5 µM_10120.99s	Curve name	d18 3 µM_10705.01s	Curve name	d18 5 µM_11354.12s
Curve type	Curve	Curve type	Curve	Curve type	Curve	Curve type	Curve	Curve type	Curve	Curve type	Curve	Curve type	Curve	Curve type	Curve	Curve type	Curve	Curve type	Curve	Curve type	Curve	Curve type	Curve	Curve type	Curve
Curve concentration (M)	1.0000E-2(2.8838E0); 0.0000E0(2.3994E1)	Curve concentration (M)	5.0000E-7(1.8684E1); 0.0000E0(1.2778E2)	Curve concentration (M)	0.0000E0(1.9795E1); 0.0000E0(1.2889E2)	Curve concentration (M)	1.0000E-1(1.8684E1); 0.0000E0(1.2753E2)	Curve concentration (M)	1.0000E-1(1.8684E1); 0.0000E0(1.2745E2)	Curve concentration (M)	1.0000E-1(1.8684E1); 0.0000E0(1.2759E2)	Curve concentration (M)	1.0000E-1(1.8684E1); 0.0000E0(1.2755E2)	Curve concentration (M)	1.0000E-1(1.8684E1); 0.0000E0(1.2759E2)	Curve concentration (M)	1.0000E-1(4.0273E0); 0.0000E0(3.1827E1)	Curve concentration (M)	1.0000E-6(1.8684E1); 0.0000E0(1.2760E2)	Curve concentration (M)	5.0000E-7(1.8684E1); 0.0000E0(1.2754E2)	Curve concentration (M)	3.0000E-6(1.8684E1); 0.0000E0(1.2759E2)	Curve concentration (M)	5.0000E-6(1.8684E1); 0.0000E0(1.2758E2)
X	Y	X	Y	X	Y	X	Y	X	Y	X	Y	X	Y	X	Y	X	Y	X	Y	X	Y	X	Y	X	Y
0	0	0	0	0	0	0	0	0	0	0	0	0	0	0	0	0	0	0	0	0	0	0	0	0	0
0.1	-0.0912009	0.1	0.0122896	0.1	0.0249037	0.1	0.0144461	0.1	0.0259653	0.11	-0.134856	0.1	-0.0270152	0.11	0.0681491	0.1	-0.0578548	0.11	-0.00901887	0.11	0.0066748	0.11	0.0575254	0.13	0.021566
0.21	-0.152995	0.21	0.0215495	0.2	0.0515731	0.2	0.0333641	0.21	0.0671078	0.21	-0.246962	0.21	-0.0548755	0.22	0.139039	0.21	-0.108589	0.21	-0.0221035	0.21	-0.00268	0.21	0.0926874	0.24	0.0481789
0.31	-0.185383	0.31	0.0263733	0.3	0.0834431	0.31	0.0517578	0.31	0.118775	0.31	-0.336319	0.31	-0.0917092	0.32	0.212347	0.31	-0.152204	0.31	-0.0416693	0.31	-0.0246706	0.31	0.0889499	0.34	0.0798386
0.41	-0.181653	0.41	0.0256475	0.4	0.131521	0.41	0.0696271	0.41	0.179781	0.42	-0.41083	0.41	-0.137517	0.42	0.288452	0.41	-0.188698	0.41	-0.0708007	0.41	-0.0544418	0.41	0.0488421	0.45	0.111767
0.51	-0.157275	0.52	0.0214429	0.51	0.195805	0.52	0.0953057	0.51	0.251507	0.52	-0.464471	0.52	-0.192297	0.52	0.365459	0.52	-0.203285	0.52	-0.11026	0.51	-0.0874661	0.52	-0.0242783	0.55	0.137116
0.62	-0.112248	0.62	0.00780015	0.61	0.280346	0.62	0.127419	0.61	0.331386	0.63	-0.497241	0.62	-0.256525	0.63	0.444963	0.62	-0.195964	0.62	-0.160048	0.62	-0.123743	0.62	-0.112265	0.65	0.155888
0.72	-0.0516808	0.72	-0.0206381	0.71	0.373629	0.73	0.15797	0.72	0.41942	0.73	-0.511348	0.72	-0.349016	0.73	0.522795	0.73	-0.166735	0.73	-0.223774	0.72	-0.160197	0.72	-0.215117	0.75	0.165171
0.82	0.0204013	0.83	-0.0566229	0.82	0.475653	0.83	0.186429	0.82	0.518008	0.83	-0.509313	0.83	-0.469771	0.83	0.598957	0.83	-0.107324	0.83	-0.298992	0.82	-0.199798	0.82	-0.330632	0.85	0.163376
0.94	0.0993226	0.93	-0.0968518	0.92	0.588021	0.93	0.204777	0.92	0.615281	0.93	-0.503218	0.93	-0.608778	0.93	0.677606	0.93	-0.0179821	0.93	-0.387216	0.93	-0.242548	0.93	-0.458811	0.96	0.150502
1.04	0.175786	1.04	-0.135159	1.02	0.691875	1.03	0.211849	1.02	0.712111	1.04	-0.493065	1.04	-0.7633	1.03	0.752427	1.03	0.101291	1.03	-0.488739	1.03	-0.283449	1.03	-0.563314	1.06	0.126549
1.15	0.247928	1.14	-0.170438	1.13	0.787216	1.14	0.207645	1.12	0.800968	1.14	-0.466105	1.14	-0.933338	1.14	0.823483	1.13	0.234639	1.13	-0.582476	1.13	-0.32851	1.13	-0.642395	1.16	0.108623
1.26	0.310278	1.25	-0.205122	1.23	0.874044	1.24	0.185147	1.22	0.878665	1.24	-0.448903	1.25	-1.11889	1.24	0.89516	1.24	0.374687	1.24	-0.671667	1.24	-0.377732	1.23	-0.700822	1.26	0.0967251
1.36	0.362835	1.35	-0.24057	1.33	0.947495	1.34	0.156787	1.32	0.949855	1.35	-0.441457	1.35	-1.28617	1.35	0.969005	1.34	0.521434	1.34	-0.750432	1.34	-0.431114	1.34	-0.739413	1.36	0.0908544
1.46	0.398983	1.45	-0.275668	1.44	1.00715	1.45	0.122565	1.42	1.01454	1.45	-0.435864	1.45	-1.43516	1.45	1.04259	1.44	0.674882	1.44	-0.813848	1.45	-0.483863	1.44	-0.758167	1.46	0.0910565
1.56	0.425507	1.55	-0.313359	1.54	1.053	1.55	0.0787814	1.53	1.0746	1.55	-0.445585	1.55	-1.56588	1.55	1.11451	1.54	0.824143	1.55	-0.865794	1.55	-0.526431	1.55	-0.755776	1.57	0.104676
1.68	0.448596	1.66	-0.353644	1.64	1.08194	1.66	0.0320834	1.63	1.13005	1.66	-0.47062	1.66	-1.67785	1.66	1.18476	1.64	0.956023	1.65	-0.910182	1.65	-0.558817	1.65	-0.750832	1.67	0.131712
1.79	0.468342	1.76	-0.392923	1.75	1.1106	1.76	-0.0121097	1.74	1.18055	1.76	-0.510969	1.76	-1.76063	1.76	1.26063	1.74	1.07052	1.75	-0.943399	1.75	-0.576876	1.75	-0.750194	1.77	0.172165
1.89	0.482764	1.86	-0.432481	1.85	1.13899	1.86	-0.0537978	1.84	1.22371	1.86	-0.569318	1.86	-1.81421	1.86	1.33725	1.84	1.15813	1.85	-0.97609	1.85	-0.577886	1.85	-0.751605	1.88	0.207311
2	0.501848	1.96	-0.475622	1.95	1.16709	1.96	-0.0858384	1.94	1.2594	1.97	-0.634627	1.97	-1.8386	1.97	1.41046	1.95	1.21989	1.95	-1.00674	1.96	-0.561848	1.96	-0.753471	1.98	0.233841
2.12	0.525595	2.06	-0.519457	2.06	1.20474	2.07	-0.10733	2.04	1.28673	2.07	-0.706893	2.07	-1.84874	2.07	1.47446	2.05	1.25579	2.06	-1.03981	2.06	-0.52925	2.06	-0.768164	2.08	0.253796
2.22	0.559165	2.17	-0.56509	2.16	1.25329	2.17	-0.118272	2.15	1.31152	2.17	-0.798865	2.17	-1.84461	2.17	1.52917	2.15	1.26222	2.16	-1.08481	2.16	-0.480418	2.17	-0.795686	2.18	0.251341
2.33	0.605238	2.27	-0.607919	2.26	1.31275	2.27	-0.117285	2.25	1.33587	2.28	-0.895759	2.28	-1.82776	2.27	1.5686	2.25	1.24315	2.26	-1.13643	2.26	-0.423089	2.27	-0.832325	2.28	0.228973
2.43	0.644085	2.37	-0.645307	2.37	1.38452	2.37	-0.110014	2.36	1.35978	2.38	-0.997574	2.38	-1.80132	2.37	1.59275	2.36	1.20454	2.37	-1.19379	2.37	-0.357261	2.37	-0.86864	2.39	0.186693
2.54	0.681136	2.48	-0.67832	2.47	1.45775	2.47	-0.0912137	2.46	1.38048	2.49	-1.10431	2.48	-1.7588	2.48	1.60017	2.46	1.14639	2.47	-1.25689	2.47	-0.292918	2.47	-0.904633	2.49	0.122447
2.65	0.716389	2.58	-0.703909	2.57	1.53243	2.58	-0.0608845	2.56	1.39381	2.59	-1.21269	2.59	-1.70019	2.58	1.59614	2.56	1.07747	2.58	-1.31825	2.58	-0.235969	2.58	-0.944971	2.59	0.0403723
2.75	0.740461	2.68	-0.722076	2.68	1.60857	2.68	-0.0326356	2.66	1.40756	2.69	-1.31844	2.69	-1.62619	2.69	1.58063	2.66	1.01099	2.68	-1.37397	2.68	-0.186413	2.68	-0.994679	2.7	-0.0595318
2.85	0.80402	2.79	-0.727649	2.78	1.6717	2.78	-0.00901501	2.77	1.42205	2.79	-1.42156	2.8	-1.54544	2.79	1.55223	2.76	0.94693	2.78	-1.42244	2.78	-0.148783	2.79	-1.04053	2.8	-0.165652
2.95	0.90905	2.89	-0.719343	2.88	1.72043	2.88	0.0099774	2.87	1.43728	2.9	-1.51937	2.9	-1.45794	2.89	1.51581	2.87	0.889469	2.89	-1.45708	2.89	-0.122828	2.89	-1.08254	2.9	-0.260263
3.06	1.05024	2.99	-0.696906	2.98	1.75477	2.98	0.0252185	2.97	1.45097	3	-1.60603	3	-1.36217	3	1.47386	2.97	0.846601	2.99	-1.47787	2.99	-0.107374	2.99	-1.12717	3	-0.343214
3.16	1.10345	3.1	-0.662252	3.09	1.77614	3.09	0.0342738	3.07	1.46311	3.1	-1.68156	3.1	-1.26563	3.1	1.43106	3.07	0.81934	3.09	-1.48899	3.1	-0.10077	3.09	-1.16815	3.1	-0.414504
3.26	1.06077	3.2	-0.615383	3.19	1.79444	3.19	0.0371435	3.18	1.47317	3.21	-1.74594	3.2	-1.16832	3.2	1.38797	3.17	0.807686	3.19	-1.49041	3.2	-0.104849	3.2	-1.2055	3.21	-0.453212
3.37	0.922195	3.3	-0.563484	3.29	1.80967	3.29	0.0360642	3.28	1.48423	3.31	-1.8093	3.31	-1.07024	3.3	1.34484	3.27	0.825237	3.3	-1.49358	3.3	-0.113746	3.3	-1.23814	3.31	-0.471175
3.47	0.704592	3.41	-0.506555	3.4	1.81793	3.39	0.0321835	3.38	1.49314	3.41	-1.87163	3.41	-0.975726	3.41	1.30167	3.37	0.866021	3.4	-1.50525	3.4	-0.127461	3.4	-1.25764	3.41	-0.468395
3.57	0.490215	3.51	-0.449748	3.5	1.83809	3.5	0.0253405	3.49	1.50265	3.51	-1.93294	3.52	-0.887545	3.51	1.26353	3.47	0.930039	3.51	-1.52922	3.51	-0.143295	3.51	-1.27354	3.51	-0.449856
3.68	0.279064	3.61	-0.39317	3.6	1.87013	3.6	0.0155351	3.59	1.51277	3.62	-1.99374	3.62	-0.805693	3.61	1.22658	3.57	1.01753	3.61	-1.56902	3.61	-0.164889	3.61	-1.28585	3.62	-0.415097
3.78	-0.0409732	3.72	-0.340704	3.71	1.91406	3.7	0.00972879	3.7	1.5275	3.72	-2.05014	3.73	-0.729232	3.72	1.19614	3.68	1.12028	3.72	-1.62464	3.71	-0.192732	3.72	-1.28569	3.72	-0.364119
3.88	-0.520567	3.82	-0.302608	3.81	1.97151	3.81	0.00660337	3.8	1.54683	3.83	-2.10212	3.83	-0.665497	3.82	1.16804	3.79	1.23909	3.82	-1.69293	3.82	-0.221232	3.82	-1.28602	3.82	-0.296921
3.98	-1.15422	3.92	-0.278882	3.91	2.02579	3.92	0.00615885	3.9	1.57408	3.93	-2.1497	3.93	-0.614488	3.92	1.14229	3.89	1.37395	3.93	-1.77345	3.92	-0.252031	3.92	-1.28686	3.93	-0.223944
4.09	-1.92836	4.03	-0.264948	4.01	2.0769	4.02	0.0107712	4	1.61852	4.03	-2.17835	4.03	-0.576205	4.03	1.11944	3.99	1.50488	4.03	-1.86622	4.02	-0.287517	4.02	-1.28331	4.03	-0.138695
4.19	-2.71885	4.13	-0.265718	4.12	2.12653	4.12	0.0186362	4.11	1.68498	4.13	-2.18808	4.13	-0.549641	4.13	1.09951	4.1	1.63085	4.13	-1.96261	4.12	-0.327688	4.13	-1.28213	4.13	-0.041173
4.29	-3.42008	4.23	-0.281599	4.22	2.15956	4.22	0.0255414	4.21	1.7682	4.24	-2.17888	4.24	-0.537905	4.23	1.07576	4.2	1.75187	4.23	-2.05139	4.23	-0.373092	4.23	-1.28332	4.24	0.0594816
4.4	-4.03204	4.34	-0.310007	4.33	2.17597	4.33	0.0292502	4.31	1.86818	4.34	-2.1422	4.34	-0.540997	4.33	1.05395	4.3	1.85426	4.34	-2.13832	4.33	-0.421863	4.33	-1.2893	4.34	0.166963
4.5	-4.64013	4.44	-0.347783	4.43	2.17966	4.43	0.0297626	4.41	1.97626	4.44	-2.08759	4.44	-0.558917	4.43	1.02391	4.4	1.93411	4.44	-2.22339	4.44	-0.478787	4.43	-1.31041	4.44	0.281271
4.6	-5.33172	4.54	-0.388834	4.54	2.16309	4.54	0.0188259	4.52	2.09243	4.54	-2.01503	4.54	-0.579205	4.54	0.985269	4.51	1.99496	4.54	-2.3052	4.54	-0.545386	4.54	-1.3469	4.65	0.402407
4.71	-6.10639	4.65	-0.433159	4.64	2.13922	4.64	-0.0035598	4.62	2.21551	4.64	-1.92452	4.64	-0.601863	4.64	0.938025	4.61	2.03679	4.64	-2.38198	4.64	-0.621661	4.64	-1.39877	4.75	0.516482
4.81	-6.85754	4.75	-0.474805	4.74	2.10804	4.74	-0.0327615	4.73	2.33371	4.75	-1.82892	4.75	-0.624976	4.74	0.874982	4.71	2.08076	4.75	-2.45374	4.75	-0.702594	4.74	-1.46987	4.86	0.618336
4.91	-7.58515	4.85	-0.506925	4.85	2.0705	4.84	-0.0664968	4.83	2.43971	4.85	-1.72822	4.96	-0.636019	4.84	0.798013	4.81	2.12604	4.85	-2.52524	4.85	-0.788185	4.85	-1.56378	4.96	0.707969
5.02	-8.23714	4.95	-0.521893	4.95	2.04265	4.95	-0.104766	4.93	2.53019	4.95	-1.62242	5.06	-0.637248	4.95	0.71639	4.91	2.17265	4.95	-2.60329	4.95	-0.86134	4.95	-1.68048	5.06	0.782767
5.12	-8.82709	5.05	-0.524541	5.05	2.0245	5.05	-0.149944	5.03	2.60319	5.05	-1.53082	5.17	-0.628664	5.05	0.627045	5.02	2.23466	5.06	-2.67946	5.06	-0.920846	5.06	-1.81552	5.16	0.83155
5.23	-9.40562	5.15	-0.519813	5.15	2.01435	5.16	-0.202033	5.14	2.64885	5.15	-1.44133	5.27	-0.607592	5.15	0.533257	5.12	2.31207	5.17	-2.75376	5.16	-0.958326	5.16	-1.9685	5.27	0.85432
5.33	-10.083	5.25	-0.505074	5.25	2.00847	5.26	-0.26133	5.24	2.66716	5.26	-1.35396	5.37	-0.582484	5.26	0.433704	5.22	2.40613	5.27	-2.8377	5.26	-0.962377	5.26	-2.11554	5.37	0.8576
5.43	-10.8592	5.36	-0.480323	5.36	2.00756	5.37	-0.327837	5.35	2.6506	5.36	-1.26869	5.47	-0.55334	5.36	0.328386	5.32	2.49735	5.37	-2.90786	5.37	-0.939334	5.37	-2.25421	5.47	0.848747
5.53	-11.6489	5.46	-0.451152	5.46	2.01161	5.47	-0.407191	5.45	2.61979	5.46	-1.18936	5.58	-0.523613	5.46	0.231862	5.42	2.58616	5.48	-2.96424	5.47	-0.884408	5.47	-2.38452	5.57	0.827761
5.64	-12.4519	5.57	-0.42893	5.56	2.01744	5.58	-0.488172	5.55	2.57472	5.57	-1.11595	5.68	-0.491253	5.57	0.142907	5.53	2.66902	5.58	-3.00441	5.57	-0.798441	5.57	-2.48646	5.67	0.794643
5.74	-13.2269	5.67	-0.413657	5.67	2.01325	5.68	-0.570779	5.66	2.5166	5.67	-1.04848	5.78	-0.456261	5.67	0.0612892	5.63	2.74592	5.69	-3.02733	5.68	-0.693345	5.68	-2.56002	5.77	0.760062
5.84	-13.9653	5.77	-0.407404	5.77	1.99904	5.79	-0.659644	5.76	2.44313	5.78	-0.98666	5.89	-0.420551	5.78	-0.0110957	5.74	2.80623	5.79	-3.04056	5.78	-0.573649	5.78	-2.60855	5.87	0.72879
5.94	-14.7417	5.88	-0.408136	5.88	1.97389	5.89	-0.750609	5.86	2.36351	5.88	-0.940859	5.99	-0.384124	5.88	-0.0676488	5.84	2.84994	5.89	-3.04411	5.88	-0.437746	5.88	-2.64049	5.98	0.700828
6.05	-15.6137	5.98	-0.418121	5.98	1.94848	5.99	-0.83432	5.97	2.27774	5.98	-0.911075	6.1	-0.343212	5.98	-0.114054	5.94	2.87759	6	-3.02903	5.98	-0.309617	5.99	-2.65583	6.08	0.667437
6.15	-16.5813	6.08	-0.43736	6.08	1.92281	6.09	-0.910778	6.07	2.18536	6.08	-0.89731	6.2	-0.297817	6.08	-0.15031	6.04	2.88098	6.1	-3.00883	6.08	-0.186289	6.09	-2.65903	6.19	0.6353
6.26	-17.5893	6.19	-0.464209	6.19	1.89689	6.2	-0.971965	6.17	2.0869	6.19	-0.89957	6.3	-0.244413	6.18	-0.183857	6.15	2.86035	6.2	-2.98349	6.19	-0.0761403	6.2	-2.64579	6.29	0.604417
6.36	-18.538	6.29	-0.495395	6.29	1.8819	6.3	-1.01362	6.28	1.98234	6.29	-0.917857	6.4	-0.187131	6.29	-0.21468	6.25	2.81447	6.31	-2.95273	6.29	0.0129721	6.3	-2.63672	6.39	0.568262
6.46	-19.4276	6.39	-0.530918	6.39	1.86402	6.4	-1.03576	6.38	1.87922	6.39	-0.95217	6.51	-0.125971	6.39	-0.242777	6.36	2.7628	6.41	-2.92228	6.39	0.0873826	6.41	-2.63182	6.49	0.523862
6.56	-20.2553	6.5	-0.568346	6.49	1.84324	6.5	-1.03273	6.48	1.77399	6.5	-0.982443	6.61	-0.0574811	6.5	-0.272535	6.46	2.70557	6.51	-2.89214	6.49	0.147091	6.51	-2.62632	6.6	0.473333
6.67	-21.1114	6.6	-0.586187	6.6	1.82279	6.61	-1.02244	6.58	1.66545	6.6	-1.00491	6.71	-0.00545506	6.6	-0.310697	6.56	2.64278	6.62	-2.8682	6.6	0.186271	6.61	-2.62289	6.7	0.416675
6.77	-22.0376	6.7	-0.584443	6.7	1.8031	6.71	-1.00491	6.68	1.5536	6.7	-1.01958	6.82	0.0320972	6.7	-0.354985	6.66	2.56915	6.72	-2.85335	6.7	0.223926	6.71	-2.62153	6.81	0.354025
6.88	-23.0337	6.81	-0.56017	6.8	1.78417	6.81	-0.980117	6.78	1.44547	6.8	-1.01929	6.92	0.0551757	6.8	-0.403986	6.76	2.49144	6.82	-2.83613	6.8	0.250508	6.81	-2.61887	6.91	0.278733
6.98	-24.0312	6.91	-0.515402	6.91	1.76601	6.92	-0.954723	6.89	1.33758	6.91	-0.993672	7.02	0.0561179	6.9	-0.464297	6.87	2.42284	6.92	-2.81654	6.91	0.264412	6.91	-2.60186	7.01	0.190799
7.08	-24.9479	7.01	-0.45141	7.01	1.7416	7.02	-0.944549	6.99	1.22991	7.01	-0.942727	7.13	0.0351357	7.01	-0.530033	6.97	2.36282	7.03	-2.80555	7.01	0.275228	7.02	-2.58472	7.11	0.0989613
7.18	-25.7838	7.12	-0.368192	7.11	1.71093	7.12	-0.949595	7.09	1.12488	7.12	-0.866457	7.23	-0.00777098	7.11	-0.601195	7.07	2.31672	7.13	-2.79826	7.12	0.279983	7.12	-2.56746	7.21	0.0126863
7.28	-26.5436	7.22	-0.262447	7.22	1.67401	7.22	-0.97788	7.19	1.03398	7.22	-0.784049	7.34	-0.0761269	7.22	-0.673623	7.17	2.27869	7.24	-2.79468	7.22	0.278678	7.23	-2.55598	7.32	-0.057347
7.39	-27.3614	7.32	-0.152618	7.32	1.62727	7.32	-1.03008	7.29	0.96039	7.33	-0.701057	7.44	-0.154651	7.32	-0.733846	7.28	2.24875	7.34	-2.79032	7.32	0.270908	7.33	-2.55363	7.42	-0.113181
7.49	-28.2405	7.43	-0.0387035	7.43	1.57807	7.42	-1.10618	7.4	0.898314	7.43	-0.617481	7.55	-0.243342	7.42	-0.781863	7.38	2.22392	7.44	-2.79105	7.43	0.252973	7.44	-2.5604	7.53	-0.142703
7.59	-29.1809	7.53	0.0746933	7.53	1.52644	7.52	-1.20619	7.5	0.842528	7.53	-0.541607	7.65	-0.340675	7.53	-0.811675	7.49	2.20741	7.55	-2.80218	7.53	0.232609	7.54	-2.58107	7.63	-0.14803
7.7	-30.0723	7.64	0.177578	7.63	1.47235	7.63	-1.31911	7.6	0.792247	7.64	-0.477197	7.75	-0.43244	7.63	-0.81654	7.59	2.19324	7.65	-2.81782	7.63	0.215643	7.64	-2.60478	7.73	-0.129163
7.8	-30.8518	7.74	0.271287	7.74	1.41748	7.73	-1.43633	7.7	0.74747	7.74	-0.424251	7.85	-0.520626	7.73	-0.802298	7.69	2.18668	7.75	-2.8286	7.73	0.195318	7.74	-2.63154	7.83	-0.0841855
7.91	-31.5192	7.84	0.352876	7.84	1.36184	7.83	-1.55786	7.81	0.703447	7.84	-0.385532	7.95	-0.605235	7.83	-0.770366	7.79	2.17871	7.86	-2.84011	7.83	0.181183	7.84	-2.66135	7.94	-0.0181965
8.01	-32.0685	7.94	0.422345	7.94	1.30541	7.93	-1.67704	7.91	0.649843	7.95	-0.360403	8.06	-0.677919	7.93	-0.720744	7.89	2.15083	7.96	-2.85236	7.94	0.173239	7.94	-2.68366	8.04	0.0688036
8.11	-32.6949	8.04	0.476032	8.04	1.24655	8.04	-1.78034	8.02	0.586657	8.05	-0.340666	8.16	-0.732694	8.04	-0.663765	7.99	2.10302	8.07	-2.8596	8.04	0.170917	8.04	-2.69058	8.15	0.165202
8.21	-33.3985	8.15	0.513938	8.14	1.18124	8.14	-1.86775	8.12	0.513889	8.15	-0.326321	8.26	-0.769562	8.14	-0.599431	8.09	2.03473	8.17	-2.86266	8.14	0.170567	8.15	-2.68213	8.25	0.262334
8.32	-34.1794	8.25	0.535808	8.25	1.10948	8.25	-1.93926	8.22	0.432869	8.25	-0.315048	8.36	-0.790046	8.24	-0.530249	8.19	1.94278	8.27	-2.86155	8.24	0.171014	8.25	-2.65671	8.36	0.352829
8.42	-34.8693	8.35	0.552095	8.35	1.03127	8.35	-1.9933	8.32	0.340162	8.35	-0.301294	8.47	-0.812473	8.34	-0.462239	8.3	1.82615	8.37	-2.86074	8.35	0.171502	8.35	-2.62318	8.46	0.436687
8.52	-35.4034	8.45	0.562799	8.45	0.953142	8.46	-2.0329	8.43	0.241573	8.46	-0.285058	8.57	-0.836844	8.45	-0.396486	8.4	1.68778	8.48	-2.8633	8.45	0.177565	8.46	-2.58155	8.56	0.492656
8.63	-35.7817	8.56	0.572523	8.56	0.875087	8.56	-2.05805	8.53	0.1371	8.56	-0.264773	8.68	-0.863157	8.55	-0.338992	8.51	1.52778	8.58	-2.85719	8.55	0.181467	8.56	-2.53181	8.67	0.516157
8.73	-36.0238	8.66	0.58014	8.66	0.797111	8.66	-2.0699	8.63	0.0367078	8.67	-0.249736	8.79	-0.90109	8.65	-0.289755	8.61	1.37029	8.69	-2.84239	8.65	0.183209	8.67	-2.5027	8.77	0.50719
8.84	-36.3061	8.76	0.590535	8.77	0.708358	8.76	-2.0812	8.73	-0.0596037	8.77	-0.243078	8.89	-0.948907	8.75	-0.246036	8.72	1.21529	8.79	-2.82448	8.76	0.183293	8.77	-2.48466	8.87	0.47074
8.94	-36.6286	8.87	0.603709	8.87	0.611319	8.87	-2.09196	8.84	-0.151835	8.87	-0.2448	8.99	-1.00661	8.86	-0.207836	8.82	1.07338	8.89	-2.80181	8.86	0.181717	8.87	-2.4777	8.97	0.412464
9.04	-36.876	8.97	0.623543	8.97	0.505996	8.97	-2.10216	8.94	-0.236162	8.97	-0.263711	9.1	-1.06645	8.96	-0.180457	8.92	0.958089	9	-2.77438	8.96	0.178972	8.97	-2.48684	9.07	0.332363
9.14	-36.9351	9.08	0.641043	9.08	0.392387	9.08	-2.12163	9.04	-0.306116	9.08	-0.308008	9.2	-1.12911	9.06	-0.163036	9.03	0.868624	9.11	-2.74059	9.07	0.174563	9.08	-2.50694	9.17	0.230436
9.24	-36.7631	9.18	0.656209	9.18	0.290205	9.18	-2.15035	9.14	-0.361696	9.18	-0.377692	9.31	-1.19461	9.17	-0.149561	9.13	0.805535	9.21	-2.70139	9.17	0.173786	9.18	-2.538	9.28	0.112733
9.35	-36.3597	9.29	0.669292	9.28	0.19945	9.28	-2.18834	9.25	-0.411205	9.28	-0.467977	9.41	-1.26294	9.27	-0.137523	9.23	0.764084	9.32	-2.65678	9.27	0.177815	9.28	-2.58002	9.38	-0.0203557
9.45	-35.8493	9.39	0.685553	9.38	0.120122	9.38	-2.23626	9.35	-0.464118	9.38	-0.575754	9.51	-1.31117	9.37	-0.126923	9.33	0.745286	9.42	-2.60675	9.38	0.183864	9.39	-2.62364	9.48	-0.168832
9.56	-35.4125	9.5	0.7054	9.49	0.0552976	9.49	-2.28976	9.45	-0.520436	9.49	-0.707112	9.61	-1.34039	9.48	-0.11763	9.44	0.749141	9.53	-2.55945	9.48	0.200408	9.49	-2.66887	9.58	-0.331687
9.66	-35.0493	9.6	0.728832	9.59	0.00855784	9.59	-2.34885	9.55	-0.580158	9.59	-0.862052	9.71	-1.35061	9.58	-0.109645	9.54	0.77554	9.63	-2.50978	9.58	0.227447	9.6	-2.71571	9.68	-0.499676
9.77	-34.6714	9.71	0.753817	9.69	-0.0200973	9.69	-2.41353	9.66	-0.64144	9.69	-1.02175	9.82	-1.33861	9.68	-0.0927933	9.64	0.810214	9.73	-2.45773	9.68	0.269769	9.7	-2.75381	9.79	-0.6728
9.87	-34.166	9.81	0.776584	9.79	-0.0231143	9.79	-2.47383	9.76	-0.708526	9.79	-1.18306	9.92	-1.30541	9.78	-0.0690813	9.75	0.849634	9.84	-2.40711	9.78	0.325696	9.8	-2.79165	9.89	-0.851058
9.97	-33.5055	9.91	0.797136	9.89	-0.00917195	9.9	-2.52975	9.86	-0.781415	9.9	-1.346	10.03	-1.251	9.88	-0.0385091	9.85	0.88322	9.94	-2.36644	9.89	0.395229	9.9	-2.82923	9.99	-1.02434
10.07	-32.8053	10.02	0.811587	10	0.0217298	10	-2.58128	9.97	-0.851973	10	-1.49669	10.13	-1.186	9.99	0.00422631	9.95	0.90569	10.05	-2.33572	9.99	0.477877	10.01	-2.86655	10.1	-1.19209
10.18	-32.0653	10.12	0.820672	10.1	0.0695908	10.1	-2.62154	10.07	-0.921096	10.1	-1.63103	10.23	-1.11714	10.09	0.0591248	10.05	0.917841	10.15	-2.31493	10.09	0.570697	10.11	-2.89221	10.2	-1.35431
10.28	-31.4087	10.22	0.816765	10.2	0.120745	10.21	-2.6464	10.17	-0.988783	10.21	-1.74901	10.33	-1.05079	10.19	0.122694	10.16	0.919673	10.25	-2.29676	10.2	0.663027	10.22	-2.90621	10.31	-1.49532
10.38	-30.8355	10.32	0.799867	10.31	0.186517	10.32	-2.65585	10.27	-1.05307	10.31	-1.85065	10.44	-0.986934	10.29	0.194934	10.26	0.91678	10.35	-2.28961	10.3	0.754865	10.32	-2.90856	10.41	-1.61502
10.48	-30.295	10.42	0.772151	10.41	0.266906	10.42	-2.6499	10.37	-1.10424	10.41	-1.95113	10.54	-0.937448	10.4	0.272564	10.36	0.909162	10.46	-2.2935	10.4	0.840622	10.42	-2.89966	10.51	-1.7134
10.58	-29.6392	10.53	0.732302	10.51	0.358038	10.53	-2.62729	10.48	-1.14057	10.52	-2.04438	10.64	-0.904155	10.5	0.362645	10.46	0.895574	10.56	-2.29719	10.51	0.900965	10.53	-2.87806	10.61	-1.78885
10.69	-28.868	10.63	0.68032	10.62	0.457408	10.63	-2.58801	10.58	-1.16207	10.62	-2.13039	10.75	-0.887054	10.61	0.465176	10.57	0.876125	10.66	-2.31369	10.61	0.935897	10.63	-2.84375	10.72	-1.84604
10.79	-28.0698	10.73	0.619366	10.72	0.565013	10.74	-2.53207	10.69	-1.18735	10.72	-2.21456	10.86	-0.885917	10.71	0.569982	10.67	0.854315	10.76	-2.34301	10.71	0.940627	10.73	-2.79674	10.82	-1.87927
10.89	-27.2444	10.84	0.560857	10.82	0.680855	10.84	-2.47333	10.79	-1.20511	10.82	-2.29912	10.96	-0.901714	10.81	0.680129	10.78	0.833675	10.87	-2.38513	10.81	0.912072	10.84	-2.74832	10.92	-1.88853
10.99	-26.4644	10.94	0.504794	10.92	0.809939	10.94	-2.41058	10.9	-1.21536	10.93	-2.3841	11.06	-0.936755	10.92	0.790003	10.88	0.816073	10.97	-2.4344	10.91	0.854276	10.94	-2.69848	11.03	-1.88601
11.1	-25.7297	11.05	0.451176	11.02	0.938926	11.05	-2.34382	11	-1.21808	11.03	-2.47078	11.16	-0.989127	11.02	0.899605	10.98	0.796312	11.07	-2.48322	11.02	0.76724	11.05	-2.64724	11.13	-1.87019
11.2	-24.9656	11.15	0.405808	11.13	1.06782	11.15	-2.2772	11.1	-1.22074	11.13	-2.5529	11.26	-1.0524	11.12	1.00234	11.09	0.774392	11.18	-2.5316	11.12	0.652303	11.15	-2.60504	11.23	-1.84107
11.3	-24.0741	11.25	0.380918	11.23	1.1828	11.26	-2.2187	11.21	-1.22601	11.24	-2.63047	11.37	-1.1145	11.23	1.09148	11.19	0.749779	11.29	-2.58488	11.23	0.52701	11.25	-2.57329	11.33	-1.80297
11.41	-23.0553	11.35	0.376507	11.33	1.27257	11.36	-2.16831	11.31	-1.23584	11.34	-2.70349	11.47	-1.17542	11.33	1.16702	11.29	0.730395	11.39	-2.62298	11.33	0.391363	11.35	-2.55201	11.44	-1.75639
11.51	-21.9597	11.45	0.38763	11.43	1.3371	11.46	-2.12603	11.41	-1.2457	11.44	-2.76567	11.57	-1.22951	11.43	1.23226	11.39	0.705501	11.49	-2.64591	11.43	0.253737	11.46	-2.5455	11.54	-1.70026
11.62	-20.9067	11.55	0.411078	11.53	1.37641	11.56	-2.09416	11.51	-1.2558	11.54	-2.81136	11.68	-1.27382	11.53	1.28853	11.49	0.676344	11.59	-2.65367	11.54	0.130343	11.56	-2.55847	11.64	-1.62807
11.72	-19.9176	11.65	0.446853	11.64	1.40252	11.66	-2.08058	11.61	-1.26612	11.64	-2.84054	11.78	-1.29892	11.64	1.32798	11.6	0.642481	11.7	-2.65094	11.64	0.0225952	11.66	-2.59092	11.74	-1.55244
11.82	-18.9923	11.75	0.494954	11.74	1.41583	11.77	-2.08527	11.71	-1.2679	11.74	-2.86408	11.88	-1.30825	11.74	1.3506	11.7	0.599782	11.8	-2.63772	11.74	-0.0695058	11.76	-2.64285	11.85	-1.48121
11.92	-18.0404	11.86	0.534154	11.84	1.41634	11.87	-2.09482	11.82	-1.26699	11.84	-2.88348	11.98	-1.3127	11.84	1.36313	11.81	0.548246	11.9	-2.61402	11.84	-0.136207	11.87	-2.70449	11.95	-1.41437
12.03	-17.0033	11.96	0.561033	11.94	1.40453	11.97	-2.11074	11.92	-1.26905	11.95	-2.89874	12.08	-1.31194	11.95	1.36836	11.91	0.491274	12	-2.57692	11.94	-0.188645	11.97	-2.77226	12.05	-1.35054
12.13	-15.8809	12.06	0.575593	12.04	1.39375	12.07	-2.13303	12.02	-1.27405	12.05	-2.91427	12.18	-1.30598	12.05	1.36627	12.01	0.43113	12.11	-2.53615	12.04	-0.226821	12.07	-2.84618	12.16	-1.29179
12.23	-14.7482	12.16	0.579866	12.15	1.38399	12.18	-2.16169	12.13	-1.27853	12.16	-2.94371	12.29	-1.29358	12.16	1.36347	12.12	0.369253	12.21	-2.49171	12.15	-0.249129	12.18	-2.92044	12.26	-1.24833
12.33	-13.7017	12.26	0.568161	12.25	1.37856	12.28	-2.18641	12.23	-1.28675	12.26	-2.99027	12.39	-1.28046	12.26	1.3615	12.22	0.306177	12.31	-2.43624	12.25	-0.260805	12.28	-2.97938	12.37	-1.22888
12.43	-12.7415	12.37	0.540479	12.35	1.37747	12.38	-2.20506	12.34	-1.29871	12.36	-3.05395	12.49	-1.27341	12.36	1.36036	12.32	0.239615	12.42	-2.38121	12.35	-0.268216	12.38	-3.023	12.47	-1.22527
12.53	-11.8675	12.47	0.496818	12.46	1.37915	12.49	-2.21766	12.44	-1.31894	12.46	-3.1218	12.6	-1.26004	12.47	1.36004	12.42	0.18589	12.52	-2.32662	12.46	-0.271363	12.49	-3.047	12.58	-1.24591
12.64	-10.9457	12.57	0.447407	12.56	1.38361	12.59	-2.22578	12.54	-1.34559	12.57	-3.19397	12.7	-1.23841	12.57	1.35173	12.53	0.145002	12.62	-2.27247	12.56	-0.278194	12.59	-3.0467	12.68	-1.29082
12.74	-9.94482	12.68	0.401129	12.66	1.38881	12.69	-2.22156	12.64	-1.37868	12.67	-3.27044	12.81	-1.21796	12.68	1.32891	12.63	0.120352	12.72	-2.21587	12.66	-0.286423	12.69	-3.02092	12.79	-1.34768
12.84	-8.86501	12.78	0.357981	12.76	1.39438	12.8	-2.205	12.75	-1.41818	12.78	-3.3445	12.91	-1.1987	12.78	1.29158	12.73	0.108838	12.83	-2.15505	12.77	-0.296051	12.79	-2.96966	12.89	-1.41437
12.95	-7.79665	12.88	0.325322	12.87	1.4003	12.9	-2.18146	12.85	-1.46333	12.88	-3.41221	13.01	-1.18375	12.88	1.23298	12.83	0.110462	12.93	-2.09001	12.87	-0.312905	12.89	-2.91089	12.99	-1.48042
13.05	-6.81754	12.99	0.310008	12.97	1.40659	13	-2.15926	12.95	-1.49981	12.99	-3.48021	13.11	-1.17114	12.98	1.16508	12.93	0.119955	13.04	-2.03011	12.98	-0.331466	13	-2.84815	13.09	-1.54534
13.15	-5.92769	13.09	0.312038	13.07	1.41325	13.1	-2.1351	13.05	-1.52761	13.09	-3.5485	13.22	-1.15819	13.08	1.08787	13.04	0.142185	13.14	-1.9715	13.08	-0.351787	13.1	-2.78145	13.19	-1.60403
13.26	-5.1271	13.19	0.331413	13.18	1.42114	13.2	-2.10899	13.15	-1.5442	13.2	-3.61443	13.32	-1.15021	13.18	1.00134	13.14	0.181039	13.24	-1.91419	13.18	-0.37387	13.2	-2.71632	13.29	-1.6463
13.36	-4.27435	13.3	0.357397	13.28	1.43873	13.3	-2.08851	13.26	-1.54212	13.3	-3.68299	13.43	-1.15489	13.29	0.906762	13.24	0.236515	13.35	-1.86553	13.29	-0.401499	13.31	-2.66563	13.4	-1.67215
13.46	-3.35331	13.4	0.389989	13.38	1.46956	13.41	-2.07578	13.36	-1.52139	13.4	-3.7542	13.53	-1.16546	13.39	0.820261	13.34	0.311454	13.45	-1.82557	13.39	-0.424657	13.41	-2.63108	13.5	-1.69416
13.56	-2.36396	13.5	0.42919	13.49	1.51517	13.51	-2.07079	13.46	-1.48199	13.51	-3.82446	13.63	-1.19079	13.5	0.741839	13.45	0.397007	13.55	-1.7943	13.49	-0.443343	13.51	-2.61268	13.6	-1.70496
13.67	-1.35023	13.61	0.471375	13.59	1.57557	13.61	-2.07222	13.56	-1.42703	13.61	-3.89932	13.73	-1.21663	13.6	0.672855	13.55	0.493174	13.65	-1.77172	13.59	-0.456799	13.62	-2.60287	13.71	-1.71713
13.77	-0.402279	13.71	0.503446	13.69	1.63824	13.71	-2.06848	13.67	-1.36715	13.72	-3.97214	13.84	-1.24298	13.7	0.622893	13.66	0.596996	13.75	-1.75178	13.69	-0.465997	13.72	-2.60285	13.81	-1.72787
13.87	0.479899	13.82	0.525406	13.79	1.70319	13.82	-2.05957	13.78	-1.30236	13.82	-4.04291	13.94	-1.27436	13.8	0.591954	13.76	0.713563	13.86	-1.74301	13.8	-0.471439	13.82	-2.61261	13.91	-1.73258
13.97	1.2963	13.92	0.538378	13.89	1.7737	13.92	-2.04549	13.88	-1.23944	13.92	-4.10252	14.04	-1.3013	13.9	0.580037	13.86	0.824702	13.96	-1.74542	13.9	-0.473127	13.92	-2.61377	14.02	-1.74174
14.08	2.13656	14.03	0.54213	14	1.85047	14.03	-2.02124	13.98	-1.1924	14.02	-4.14119	14.15	-1.32553	14	0.58325	13.97	0.930413	14.07	-1.74961	14	-0.470323	14.03	-2.60113	14.12	-1.75571
14.18	3.01031	14.13	0.536662	14.1	1.92324	14.13	-1.99011	14.08	-1.16123	14.13	-4.15892	14.25	-1.34971	14.11	0.601592	14.07	1.01525	14.17	-1.76735	14.1	-0.462974	14.13	-2.57468	14.23	-1.77807
14.28	3.91754	14.23	0.521974	14.2	1.99116	14.23	-1.9521	14.19	-1.15011	14.23	-4.16085	14.35	-1.3849	14.21	0.635064	14.18	1.08441	14.27	-1.79862	14.21	-0.451079	14.23	-2.53444	14.33	-1.8088
14.39	4.79577	14.33	0.518461	14.31	2.05422	14.34	-1.90384	14.29	-1.166	14.34	-4.13878	14.45	-1.42339	14.32	0.685078	14.28	1.1379	14.38	-1.84342	14.31	-0.434147	14.34	-2.48053	14.43	-1.84798
14.49	5.58318	14.44	0.533182	14.42	2.10131	14.44	-1.85735	14.39	-1.20556	14.44	-4.09504	14.55	-1.46518	14.42	0.726943	14.38	1.17517	14.48	-1.89992	14.41	-0.410006	14.44	-2.41126	14.53	-1.88964
14.59	6.27978	14.54	0.566138	14.52	2.13244	14.54	-1.81262	14.49	-1.26877	14.54	-4.04032	14.66	-1.50717	14.52	0.760659	14.49	1.20897	14.59	-1.96811	14.51	-0.378657	14.55	-2.32663	14.64	-1.93416
14.69	6.88555	14.64	0.612069	14.62	2.15103	14.65	-1.76966	14.59	-1.35101	14.64	-3.97773	14.76	-1.55603	14.63	0.786226	14.59	1.23931	14.69	-2.048	14.62	-0.337315	14.65	-2.23557	14.74	-1.96895
14.8	7.51425	14.75	0.668984	14.73	2.15943	14.75	-1.7369	14.7	-1.43671	14.75	-3.90784	14.86	-1.61066	14.73	0.812013	14.69	1.2662	14.79	-2.14268	14.72	-0.299018	14.75	-2.14717	14.85	-1.98838
14.9	8.16588	14.85	0.736883	14.83	2.15403	14.86	-1.71435	14.8	-1.52587	14.85	-3.83064	14.96	-1.66655	14.83	0.838018	14.79	1.28446	14.9	-2.23744	14.82	-0.263262	14.85	-2.06141	14.95	-1.99702
15.01	8.84044	14.95	0.814641	14.93	2.13156	14.96	-1.70201	14.9	-1.61369	14.95	-3.75088	15.07	-1.72238	14.93	0.864242	14.9	1.30974	15	-2.33229	14.93	-0.230049	14.95	-1.9783	15.05	-1.98758
15.11	9.51239	15.05	0.897461	15.03	2.092	15.06	-1.69599	15.01	-1.69058	15.05	-3.67168	15.17	-1.7764	15.04	0.888531	15	1.34204	15.1	-2.42724	15.03	-0.198539	15.05	-1.90412	15.16	-1.96006
15.22	10.1402	15.16	0.985343	15.14	2.04985	15.17	-1.69854	15.11	-1.74849	15.16	-3.58853	15.27	-1.82863	15.14	0.909733	15.1	1.39193	15.2	-2.50366	15.13	-0.176116	15.16	-1.83886	15.26	-1.92356
15.32	10.7237	15.26	1.07829	15.24	2.00509	15.27	-1.70968	15.22	-1.78743	15.26	-3.50138	15.38	-1.872	15.25	0.927847	15.2	1.44763	15.31	-2.56157	15.23	-0.162777	15.26	-1.78252	15.36	-1.87862
15.42	11.2631	15.37	1.17556	15.34	1.94787	15.37	-1.73165	15.32	-1.79918	15.37	-3.4143	15.48	-1.91359	15.35	0.942874	15.31	1.50912	15.41	-2.60096	15.34	-0.155579	15.36	-1.73092	15.46	-1.82517
15.53	11.8276	15.47	1.26843	15.45	1.88333	15.47	-1.75394	15.43	-1.78832	15.47	-3.32498	15.58	-1.94709	15.45	0.938375	15.41	1.57642	15.52	-2.62383	15.44	-0.151324	15.46	-1.68178	15.57	-1.77786
15.63	12.4173	15.58	1.35689	15.55	1.80014	15.58	-1.77655	15.53	-1.75486	15.57	-3.23341	15.69	-1.97558	15.55	0.914349	15.51	1.64509	15.62	-2.62637	15.55	-0.150011	15.57	-1.6351	15.67	-1.7363
15.74	13.032	15.68	1.44372	15.65	1.69488	15.69	-1.79948	15.64	-1.70368	15.68	-3.13821	15.79	-1.99937	15.66	0.870796	15.62	1.71572	15.72	-2.60859	15.66	-0.154427	15.67	-1.59087	15.77	-1.69893
15.84	13.6094	15.78	1.55964	15.76	1.56665	15.79	-1.82843	15.74	-1.64142	15.78	-3.04545	15.89	-2.01956	15.76	0.798063	15.72	1.78833	15.82	-2.57049	15.76	-0.154261	15.77	-1.54149	15.88	-1.67386
15.94	14.1465	15.89	1.70466	15.86	1.41725	15.89	-1.85468	15.85	-1.57733	15.88	-2.9594	15.99	-2.03616	15.86	0.699954	15.83	1.8628	15.93	-2.51885	15.87	-0.146651	15.88	-1.48696	15.99	-1.6565
16.04	14.6431	15.99	1.87877	15.97	1.24668	15.99	-1.87823	15.95	-1.51143	15.98	-2.88874	16.1	-2.04585	15.96	0.576468	15.93	1.93485	16.03	-2.45368	15.97	-0.131596	15.98	-1.42726	16.09	-1.65983
16.15	15.0995	16.09	2.06405	16.07	1.05998	16.09	-1.89788	16.05	-1.45616	16.08	-2.83123	16.2	-2.04156	16.06	0.424542	16.03	2.00446	16.14	-2.37498	16.07	-0.107432	16.09	-1.36395	16.19	-1.68387
16.25	15.5597	16.2	2.26048	16.17	0.859266	16.2	-1.91258	16.16	-1.41956	16.19	-2.79137	16.31	-2.02098	16.16	0.262788	16.14	2.06979	16.24	-2.29906	16.17	-0.0685622	16.19	-1.2836	16.29	-1.71952
16.35	16.0237	16.3	2.46807	16.27	0.657868	16.3	-1.92233	16.26	-1.40163	16.29	-2.76346	16.41	-1.9825	16.26	0.0912067	16.24	2.12978	16.34	-2.23351	16.28	-0.0149862	16.29	-1.18622	16.39	-1.76623
16.45	16.4916	16.41	2.67898	16.38	0.465649	16.41	-1.92715	16.36	-1.4041	16.39	-2.75196	16.51	-1.92544	16.37	-0.0902025	16.34	2.18445	16.44	-2.17833	16.38	0.0503509	16.4	-1.07695	16.5	-1.81531
16.56	16.922	16.51	2.91507	16.48	0.291967	16.51	-1.92303	16.47	-1.41935	16.49	-2.754	16.62	-1.85614	16.47	-0.252245	16.45	2.23379	16.55	-2.13352	16.51	0.116594	16.5	-0.956625	16.6	-1.85368
16.66	17.3131	16.61	3.17633	16.58	0.148145	16.61	-1.9126	16.57	-1.44735	16.6	-2.76959	16.72	-1.77316	16.57	-0.395216	16.55	2.27275	16.65	-2.11454	16.61	0.183744	16.6	-0.825259	16.7	-1.88585
16.77	17.6651	16.72	3.46277	16.68	0.0377455	16.71	-1.89586	16.67	-1.48813	16.7	-2.79119	16.83	-1.68569	16.68	-0.519117	16.66	2.30244	16.75	-2.12138	16.71	0.2518	16.71	-0.682847	16.81	-1.91445
16.87	18.0071	16.82	3.73759	16.78	-0.0519152	16.82	-1.8787	16.78	-1.53962	16.81	-2.82448	16.93	-1.60255	16.78	-0.617846	16.76	2.32288	16.86	-2.15405	16.81	0.315833	16.81	-0.538974	16.91	-1.93948
16.98	18.3784	16.93	4.00079	16.89	-0.112576	16.93	-1.86198	16.88	-1.59253	16.91	-2.8652	17.03	-1.53321	16.88	-0.694264	16.86	2.33451	16.96	-2.21028	16.91	0.369305	16.91	-0.39404	17.01	-1.95291
17.08	18.7792	17.03	4.25238	16.99	-0.147865	17.03	-1.8457	16.98	-1.64688	17.02	-2.89719	17.14	-1.47775	16.99	-0.74837	16.96	2.33791	17.06	-2.27939	17.02	0.412216	17.02	-0.248048	17.12	-1.94905
17.19	19.2094	17.14	4.51188	17.09	-0.166065	17.13	-1.83135	17.09	-1.69446	17.12	-2.92269	17.24	-1.43235	17.1	-0.780163	17.07	2.3331	17.17	-2.36139	17.12	0.437961	17.12	-0.0979551	17.22	-1.91505
17.29	19.6432	17.24	4.81735	17.19	-0.173896	17.24	-1.81742	17.19	-1.73335	17.22	-2.94074	17.34	-1.39934	17.2	-0.804271	17.17	2.32193	17.27	-2.44854	17.22	0.450242	17.23	0.0392787	17.32	-1.84532
17.39	20.0649	17.34	5.1688	17.3	-0.181596	17.34	-1.80238	17.29	-1.76355	17.32	-2.95133	17.45	-1.37555	17.3	-0.823223	17.28	2.30671	17.37	-2.53111	17.32	0.449061	17.33	0.163654	17.42	-1.73986
17.5	20.4745	17.44	5.56622	17.4	-0.183833	17.44	-1.78622	17.4	-1.78506	17.43	-2.94261	17.55	-1.35009	17.4	-0.83702	17.38	2.28946	17.48	-2.60909	17.43	0.434328	17.43	0.274889	17.52	-1.59719
17.6	20.8866	17.54	5.97097	17.5	-0.184425	17.54	-1.76633	17.5	-1.78984	17.53	-2.91425	17.65	-1.32296	17.51	-0.860159	17.49	2.27017	17.58	-2.68248	17.53	0.407444	17.54	0.381939	17.63	-1.41731
17.7	21.306	17.64	6.38305	17.61	-0.183374	17.65	-1.74219	17.6	-1.77788	17.63	-2.86625	17.76	-1.28882	17.61	-0.892343	17.59	2.25113	17.69	-2.73385	17.63	0.372009	17.64	0.492198	17.73	-1.20392
17.8	21.733	17.75	6.80247	17.71	-0.17635	17.75	-1.71381	17.71	-1.74919	17.74	-2.81008	17.86	-1.25654	17.71	-0.933573	17.69	2.24059	17.79	-2.76986	17.74	0.328025	17.75	0.605665	17.83	-0.955948
17.9	22.1673	17.85	7.24148	17.81	-0.163352	17.85	-1.67473	17.81	-1.71066	17.84	-2.74009	17.96	-1.2173	17.82	-0.983848	17.79	2.23853	17.9	-2.79051	17.84	0.289142	17.85	0.731973	17.94	-0.653779
18	22.5627	17.95	7.73297	17.92	-0.147982	17.96	-1.63281	17.91	-1.6627	17.94	-2.66002	18.07	-1.16163	17.92	-1.02972	17.89	2.24453	18	-2.79625	17.94	0.248874	17.95	0.870331	18.04	-0.316447
18.11	22.9186	18.06	8.27695	18.02	-0.129848	18.06	-1.58717	18.02	-1.6053	18.04	-2.58193	18.17	-1.10131	18.02	-1.07263	18	2.26464	18.1	-2.79954	18.05	0.207222	18.06	1.02074	18.14	0.056048
18.21	23.235	18.16	8.87342	18.12	-0.106198	18.16	-1.5378	18.12	-1.53846	18.15	-2.50599	18.27	-1.0446	18.12	-1.11259	18.1	2.30451	18.2	-2.8004	18.15	0.164185	18.16	1.18277	18.25	0.440384
18.31	23.5347	18.26	9.44602	18.23	-0.0892359	18.26	-1.4822	18.22	-1.48231	18.25	-2.42654	18.37	-0.9915	18.22	-1.16176	18.2	2.36414	18.31	-2.79881	18.25	0.124358	18.26	1.3504	18.35	0.829113
18.41	23.8332	18.37	9.99474	18.33	-0.078963	18.37	-1.4173	18.32	-1.43684	18.36	-2.34356	18.47	-0.947824	18.33	-1.2176	18.3	2.43866	18.41	-2.79855	18.35	0.0877943	18.37	1.53778	18.45	1.22223
18.52	24.1305	18.47	10.5196	18.43	-0.0815743	18.47	-1.35611	18.43	-1.40206	18.46	-2.26874	18.58	-0.920412	18.43	-1.28011	18.4	2.52626	18.51	-2.79124	18.46	0.0544941	18.47	1.74489	18.55	1.60956
18.62	24.4299	18.57	11.047	18.53	-0.0970698	18.58	-1.29946	18.53	-1.39291	18.57	-2.20526	18.68	-0.909265	18.53	-1.339	18.51	2.62695	18.61	-2.77689	18.6	0.0382484	18.58	1.96	18.65	1.99298
18.72	24.715	18.67	11.6353	18.64	-0.126664	18.68	-1.25137	18.64	-1.40851	18.67	-2.15027	18.78	-0.92116	18.64	-1.4104	18.61	2.73842	18.72	-2.76142	18.71	0.0326882	18.68	2.17742	18.76	2.37663
18.83	24.9859	18.77	12.2843	18.74	-0.171905	18.78	-1.21183	18.74	-1.44888	18.78	-2.1088	18.89	-0.937906	18.74	-1.49277	18.72	2.85397	18.82	-2.73818	18.82	0.0378137	18.78	2.39715	18.86	2.76051
18.93	25.2425	18.87	12.9941	18.84	-0.232672	18.88	-1.17829	18.84	-1.50747	18.88	-2.08085	18.99	-0.963323	18.84	-1.5861	18.82	2.96794	18.92	-2.70716	18.93	0.0471634	18.88	2.63006	18.96	3.13758
19.04	25.5161	18.98	13.6833	18.96	-0.293927	18.99	-1.15931	18.94	-1.56794	18.98	-2.0693	19.09	-0.997411	18.95	-1.68607	18.92	3.08035	19.02	-2.67133	19.04	0.0659088	18.99	2.87734	19.07	3.51175
19.14	25.8073	19.08	14.3521	19.09	-0.355671	19.09	-1.15578	19.05	-1.63029	19.09	-2.07415	19.2	-1.02389	19.05	-1.79123	19.02	3.18609	19.12	-2.62139	19.14	0.0945538	19.09	3.14831	19.17	3.88302
19.24	26.1159	19.19	15.0002	19.19	-0.423951	19.2	-1.17048	19.15	-1.69452	19.19	-2.08272	19.3	-1.04083	19.15	-1.90159	19.12	3.2654	19.23	-2.55734	19.24	0.133099	19.2	3.44298	19.27	4.26187
19.34	26.4331	19.29	15.663	19.3	-0.486041	19.3	-1.20075	19.25	-1.7371	19.29	-2.10166	19.4	-1.04824	19.26	-2.01356	19.23	3.31826	19.33	-2.47918	19.35	0.166104	19.3	3.76573	19.38	4.66649
19.45	26.7521	19.39	16.408	19.4	-0.534188	19.4	-1.2348	19.36	-1.75978	19.39	-2.13229	19.51	-1.04345	19.36	-2.12716	19.33	3.34956	19.43	-2.37528	19.45	0.193516	19.4	4.10241	19.48	5.10048
19.55	27.0728	19.49	17.2353	19.51	-0.56753	19.5	-1.27305	19.46	-1.76257	19.49	-2.16044	19.62	-1.02713	19.46	-2.24248	19.43	3.34856	19.53	-2.25398	19.55	0.215335	19.5	4.45304	19.58	5.56384
19.66	27.3952	19.59	18.1368	19.61	-0.567571	19.6	-1.31467	19.56	-1.7447	19.6	-2.18613	19.72	-0.999538	19.57	-2.35953	19.53	3.31946	19.64	-2.1153	19.65	0.221064	19.6	4.8119	19.68	6.05475
19.76	27.7407	19.7	18.9889	19.71	-0.534581	19.7	-1.34153	19.67	-1.71041	19.7	-2.20987	19.82	-0.960668	19.67	-2.46244	19.64	3.26228	19.74	-1.95908	19.76	0.204881	19.7	5.17728	19.79	6.57568
19.86	28.1093	19.8	19.7915	19.82	-0.46856	19.81	-1.35363	19.77	-1.6597	19.81	-2.22098	19.93	-0.922958	19.77	-2.55275	19.74	3.17777	19.84	-1.78284	19.86	0.166788	19.81	5.55873	19.89	7.12664
19.96	28.5011	19.91	20.5447	19.92	-0.373069	19.91	-1.35111	19.88	-1.59256	19.91	-2.2297	20.03	-0.892076	19.88	-2.63048	19.84	3.07392	19.95	-1.58656	19.96	0.106784	19.91	5.94677	19.99	7.69502
20.07	28.879	20.01	21.3029	20.02	-0.257335	20.01	-1.32607	19.98	-1.52984	20.01	-2.22937	20.13	-0.868024	19.98	-2.71078	19.94	2.95075	20.05	-1.37026	20.07	0.0436085	20.01	6.35048	20.1	8.30442
20.17	29.2391	20.11	22.1385	20.12	-0.121357	20.12	-1.27892	20.09	-1.46813	20.11	-2.22817	20.24	-0.855322	20.09	-2.79365	20.04	2.81351	20.16	-1.14939	20.17	-0.0232423	20.12	6.76053	20.2	8.949
20.28	29.5814	20.21	23.0513	20.23	0.0381569	20.22	-1.21712	20.19	-1.40743	20.22	-2.24315	20.34	-0.861527	20.19	-2.87491	20.14	2.67887	20.26	-0.923959	20.27	-0.0937687	20.22	7.17692	20.3	9.62146
20.38	29.9059	20.32	23.9799	20.33	0.230599	20.32	-1.14334	20.29	-1.35116	20.32	-2.27431	20.44	-0.888791	20.29	-2.9488	20.25	2.54168	20.36	-0.693956	20.38	-0.154105	20.32	7.60084	20.4	10.304
20.49	30.219	20.42	24.8567	20.43	0.448125	20.45	-1.06383	20.4	-1.30562	20.42	-2.32486	20.54	-0.937116	20.39	-3.02045	20.35	2.40193	20.47	-0.46423	20.48	-0.196869	20.43	8.03894	20.51	11.0005
20.59	30.5206	20.52	25.6816	20.53	0.690732	20.57	-0.978596	20.5	-1.27079	20.53	-2.40498	20.64	-1.00185	20.5	-3.08977	20.45	2.27175	20.57	-0.233144	20.59	-0.222063	20.53	8.49123	20.61	11.711
20.7	30.8109	20.63	26.4547	20.64	0.949787	20.67	-0.887195	20.6	-1.24694	20.63	-2.51467	20.75	-1.07563	20.6	-3.15674	20.55	2.14691	20.67	-0.000697095	20.69	-0.229686	20.63	8.95936	20.72	12.4355
20.8	31.0802	20.73	27.2432	20.74	1.22611	20.78	-0.804262	20.7	-1.22949	20.73	-2.65627	20.85	-1.15846	20.7	-3.2079	20.66	2.02742	20.77	0.23311	20.79	-0.227896	20.73	9.44106	20.82	13.1888
20.9	31.3308	20.83	28.1343	20.84	1.5197	20.88	-0.740768	20.81	-1.22355	20.84	-2.82579	20.96	-1.24724	20.81	-3.24816	20.76	1.90927	20.87	0.461992	20.89	-0.216694	20.83	9.9268	20.92	13.9709
21.01	31.5625	20.94	29.1281	20.94	1.834	20.99	-0.68783	20.91	-1.22912	20.94	-3.01126	21.06	-1.31889	20.91	-3.27751	20.86	1.7895	20.98	0.685949	21	-0.196079	20.94	10.4166	21.03	14.7803
21.11	31.7964	21.04	30.1255	21.05	2.18179	21.12	-0.645217	21.01	-1.24417	21.05	-3.2127	21.16	-1.37344	21.01	-3.29952	20.96	1.66812	21.09	0.90498	21.1	-0.182061	21.04	10.9017	21.13	15.5959
21.21	32.0396	21.14	31.0545	21.15	2.56369	21.23	-0.621248	21.11	-1.26282	21.15	-3.41766	21.27	-1.41087	21.12	-3.31434	21.07	1.54514	21.19	1.1161	21.2	-0.177503	21.14	11.3874	21.23	16.419
21.32	32.2921	21.24	31.9149	21.25	2.9797	21.35	-0.608452	21.22	-1.28507	21.26	-3.61852	21.37	-1.42825	21.22	-3.32619	21.17	1.42397	21.29	1.33025	21.3	-0.182405	21.25	11.8736	21.33	17.2567
21.42	32.5537	21.34	32.7887	21.36	3.41538	21.46	-0.608323	21.32	-1.31171	21.36	-3.81528	21.47	-1.4305	21.32	-3.33504	21.28	1.30978	21.39	1.54744	21.4	-0.194506	21.35	12.367	21.44	18.1162
21.52	32.8158	21.44	33.6757	21.46	3.8645	21.56	-0.617835	21.43	-1.33469	21.47	-4.00343	21.58	-1.41762	21.42	-3.3474	21.38	1.20257	21.5	1.77022	21.51	-0.206847	21.45	12.8474	21.54	18.9819
21.63	33.0811	21.55	34.6613	21.56	4.32704	21.67	-0.636989	21.53	-1.35011	21.57	-4.17773	21.68	-1.39322	21.52	-3.35366	21.48	1.10304	21.6	2.00454	21.61	-0.219426	21.56	13.3149	21.64	19.8537
21.73	33.3497	21.65	35.7455	21.66	4.79315	21.77	-0.672673	21.63	-1.35799	21.68	-4.32963	21.79	-1.37249	21.63	-3.35383	21.58	1.02023	21.71	2.2504	21.72	-0.232244	21.66	13.7749	21.75	20.7229
21.83	33.6215	21.75	36.8254	21.76	5.28584	21.87	-0.722259	21.73	-1.36562	21.78	-4.46198	21.89	-1.35546	21.73	-3.35109	21.69	0.954155	21.81	2.50781	21.82	-0.229485	21.76	14.2218	21.85	21.5762
21.94	33.8958	21.85	37.8135	21.87	5.80512	21.98	-0.772161	21.83	-1.3679	21.89	-4.57879	21.99	-1.34356	21.83	-3.34023	21.79	0.9048	21.92	2.77581	21.93	-0.211149	21.86	14.6692	21.95	22.4182
22.04	34.1728	21.96	38.7099	21.97	6.34742	22.08	-0.83126	21.93	-1.36481	21.99	-4.67158	22.1	-1.35038	21.94	-3.32126	21.89	0.870464	22.02	3.04695	22.03	-0.177237	21.97	15.1166	22.05	23.2503
22.15	34.4468	22.06	39.6183	22.07	6.91352	22.18	-0.891113	22.03	-1.35536	22.1	-4.74035	22.2	-1.36706	22.04	-3.29418	22	0.851148	22.12	3.32124	22.13	-0.12857	22.07	15.5751	22.16	24.0812
22.25	34.6997	22.16	40.5387	22.17	7.49635	22.28	-0.94029	22.13	-1.34882	22.2	-4.77947	22.3	-1.39362	22.14	-3.25188	22.1	0.846852	22.22	3.6062	22.23	-0.0576856	22.18	16.04	22.26	24.9166
22.35	34.949	22.26	41.5736	22.28	8.09912	22.38	-0.97879	22.23	-1.34367	22.3	-4.80405	22.4	-1.43084	22.25	-3.20112	22.2	0.857837	22.33	3.88018	22.34	0.0354155	22.28	16.5164	22.36	25.7566
22.45	35.1949	22.36	42.7058	22.38	8.73012	22.49	-0.996749	22.34	-1.34108	22.41	-4.81409	22.51	-1.46954	22.35	-3.14191	22.3	0.875842	22.43	4.1432	22.44	0.153413	22.39	17.0018	22.46	26.5812
22.56	35.4342	22.46	43.8177	22.48	9.40016	22.59	-0.999455	22.44	-1.34034	22.51	-4.81057	22.61	-1.50974	22.45	-3.0669	22.41	0.900866	22.53	4.38753	22.54	0.280046	22.49	17.5095	22.56	27.3914
22.66	35.6796	22.57	44.824	22.59	10.1061	22.7	-0.988447	22.54	-1.34533	22.62	-4.7943	22.71	-1.55258	22.55	-2.98316	22.51	0.93061	22.64	4.61005	22.64	0.415316	22.6	18.0525	22.67	28.1872
22.77	35.9311	22.67	45.7248	22.69	10.8427	22.8	-0.956836	22.64	-1.35607	22.72	-4.7784	22.82	-1.59445	22.66	-2.89069	22.61	0.958788	22.74	4.81676	22.75	0.55931	22.7	18.632	22.77	28.9774
22.87	36.19	22.78	46.6369	22.79	11.5813	22.9	-0.909732	22.75	-1.37397	22.82	-4.76001	22.92	-1.63532	22.76	-2.79602	22.72	0.985398	22.84	5.00766	22.85	0.700106	22.81	19.2415	22.87	29.7719
22.97	36.4511	22.88	47.5602	22.89	12.322	23.01	-0.855426	22.85	-1.39904	22.92	-4.74248	23.03	-1.67376	22.86	-2.69944	22.82	1.01044	22.95	5.1817	22.95	0.840572	22.91	19.864	22.98	30.5695
23.08	36.7685	22.98	48.6019	23	13.0619	23.11	-0.798237	22.96	-1.43708	23.02	-4.73034	23.13	-1.71112	22.97	-2.60402	22.92	1.02622	23.05	5.353	23.05	0.980707	23.01	20.488	23.08	31.3701
23.18	37.1419	23.09	49.7511	23.1	13.8011	23.21	-0.746609	23.06	-1.48622	23.13	-4.72359	23.24	-1.75649	23.07	-2.50974	23.02	1.02853	23.16	5.52157	23.16	1.11261	23.12	21.0974	23.18	32.1456
23.28	37.5408	23.19	50.8649	23.2	14.5656	23.32	-0.703254	23.16	-1.54182	23.23	-4.72832	23.34	-1.80988	23.18	-2.42273	23.13	1.01737	23.26	5.6908	23.26	1.24184	23.22	21.6996	23.29	32.9013
23.39	37.9478	23.3	51.8409	23.3	15.3552	23.42	-0.669065	23.27	-1.60541	23.33	-4.72918	23.45	-1.85866	23.28	-2.33477	23.23	0.985938	23.36	5.86385	23.36	1.36841	23.32	22.2669	23.4	33.637
23.49	38.363	23.4	52.6792	23.4	16.1674	23.53	-0.652414	23.37	-1.67697	23.44	-4.72617	23.55	-1.90753	23.38	-2.24585	23.36	0.936848	23.47	6.05236	23.47	1.4923	23.43	22.8106	23.5	34.3656
23.59	38.7901	23.51	53.5307	23.5	17.0101	23.63	-0.656085	23.47	-1.74768	23.54	-4.7183	23.65	-1.95649	23.48	-2.1477	23.46	0.870099	23.57	6.25634	23.57	1.60978	23.53	23.3402	23.61	35.1013
23.7	39.2138	23.61	54.3955	23.61	17.8835	23.73	-0.682654	23.57	-1.81754	23.65	-4.70767	23.76	-2.00241	23.58	-2.04283	23.57	0.785691	23.68	6.47291	23.68	1.71568	23.63	23.8276	23.71	35.8445
23.8	39.8814	23.71	55.3835	23.71	18.7927	23.84	-0.72826	23.68	-1.88211	23.75	-4.68134	23.86	-2.03394	23.69	-1.92432	23.67	0.680675	23.78	6.68772	23.78	1.81	23.76	24.2811	23.81	36.5951
23.91	40.793	23.81	56.4795	23.81	19.738	23.94	-0.792904	23.78	-1.93387	23.85	-4.63931	23.96	-2.05467	23.79	-1.79567	23.78	0.555398	23.89	6.90077	23.88	1.88948	23.86	24.7112	23.92	37.3413
24.01	41.6901	23.91	57.5202	23.92	20.7462	24.04	-0.864787	23.88	-1.97712	23.95	-4.58108	24.07	-2.0646	23.89	-1.65814	23.88	0.409858	23.99	7.12035	23.99	1.95401	23.96	25.1401	24.02	38.0839
24.12	42.5188	24.02	58.3987	24.02	21.8175	24.15	-0.939589	23.98	-2.00605	24.06	-4.50734	24.17	-2.07172	24	-1.51023	23.98	0.253797	24.09	7.33437	24.09	2.0036	24.07	25.5841	24.12	38.8229
24.22	43.2793	24.12	59.115	24.12	22.9516	24.27	-1.01788	24.08	-2.02066	24.16	-4.41809	24.28	-2.07193	24.1	-1.35194	24.09	0.0970669	24.19	7.54283	24.2	2.04471	24.17	26.0339	24.23	39.578
24.32	44.0146	24.22	59.8644	24.22	24.1113	24.37	-1.09966	24.19	-2.03088	24.27	-4.3171	24.38	-2.06523	24.21	-1.1969	24.19	-0.0603312	24.3	7.74573	24.3	2.06846	24.27	26.4928	24.33	40.354
24.43	44.7243	24.32	60.6472	24.33	25.2964	24.47	-1.18507	24.29	-2.0367	24.37	-4.20195	24.48	-2.06338	24.31	-1.04656	24.3	-0.217831	24.4	7.94311	24.4	2.0859	24.4	26.9399	24.43	41.151
24.53	45.6382	24.43	61.577	24.43	26.5098	24.57	-1.26646	24.39	-2.0364	24.47	-4.08512	24.58	-2.07196	24.41	-0.904893	24.4	-0.355657	24.5	8.12332	24.5	2.09703	24.5	27.3784	24.54	41.9691
24.63	46.7648	24.53	62.6204	24.53	27.7388	24.67	-1.34384	24.49	-2.03702	24.57	-3.96662	24.69	-2.09097	24.52	-0.775894	24.5	-0.468864	24.6	8.28634	24.61	2.11645	24.61	27.7955	24.64	42.7832
24.73	47.8563	24.64	63.6031	24.63	29.0058	24.77	-1.42948	24.59	-2.0368	24.68	-3.84304	24.79	-2.1204	24.62	-0.665181	24.6	-0.557453	24.7	8.42381	24.71	2.1493	24.71	28.2107	24.74	43.5895
24.83	48.6653	24.74	64.415	24.73	30.3109	24.88	-1.51382	24.7	-2.04017	24.78	-3.73062	24.9	-2.16408	24.72	-0.57957	24.71	-0.620438	24.81	8.55167	24.82	2.1956	24.81	28.624	24.85	44.3878
24.93	49.1918	24.85	65.0561	24.83	31.6357	24.99	-1.59685	24.8	-2.04741	24.89	-3.62935	25	-2.21818	24.83	-0.519062	24.81	-0.662374	24.91	8.66994	24.92	2.26584	24.92	29.0342	24.95	45.1801
25.03	49.6919	24.95	65.7478	24.94	32.9544	25.09	-1.6847	24.91	-2.05422	24.99	-3.53638	25.11	-2.28268	24.93	-0.47958	24.91	-0.68326	25.02	8.7761	25.02	2.34995	25.02	29.4265	25.05	45.9674
25.13	50.1657	25.05	66.4902	25.04	34.2672	25.19	-1.77334	25.01	-2.06059	25.1	-3.46055	25.21	-2.34826	25.04	-0.45957	25.01	-0.682855	25.12	8.87309	25.12	2.44794	25.12	29.7914	25.16	46.7498
25.23	50.7504	25.15	67.3974	25.14	35.5741	25.29	-1.85724	25.11	-2.06861	25.2	-3.39162	25.32	-2.40559	25.14	-0.461701	25.12	-0.669166	25.23	8.96091	25.23	2.5598	25.22	30.15	25.26	47.5272
25.33	51.2875	25.25	68.4166	25.24	36.8834	25.39	-1.93594	25.21	-2.07452	25.3	-3.32959	25.42	-2.45467	25.24	-0.474595	25.22	-0.640639	25.33	9.03955	25.33	2.6705	25.33	30.5125	25.36	48.2672
25.44	51.7811	25.36	69.3611	25.35	38.2332	25.5	-2.00804	25.32	-2.08173	25.41	-3.27205	25.52	-2.4955	25.34	-0.498253	25.32	-0.597275	25.44	9.12721	25.43	2.769	25.43	30.8881	25.46	48.9757
25.54	52.0013	25.46	70.1169	25.45	39.6233	25.61	-2.0709	25.42	-2.09195	25.51	-3.20664	25.62	-2.51687	25.45	-0.532906	25.43	-0.560398	25.54	9.234	25.54	2.85528	25.53	31.2885	25.57	49.6525
25.65	51.948	25.56	70.7479	25.56	41.0445	25.71	-2.12454	25.52	-2.10962	25.61	-3.13335	25.73	-2.51662	25.55	-0.578554	25.53	-0.529803	25.64	9.35993	25.64	2.91549	25.68	31.7177	25.67	50.3156
25.75	51.8738	25.67	71.4284	25.66	42.4742	25.81	-2.16044	25.62	-2.13647	25.72	-3.05349	25.83	-2.49476	25.65	-0.623296	25.63	-0.50549	25.75	9.50658	25.74	2.95676	25.78	32.1636	25.77	50.9753
25.86	51.7787	25.77	72.2906	25.76	43.9124	25.92	-2.1845	25.72	-2.17253	25.82	-2.94981	25.93	-2.45432	25.76	-0.667238	25.74	-0.49149	25.85	9.66471	25.85	2.97909	25.88	32.613	25.87	51.6317
25.96	51.7485	25.87	73.3345	25.87	45.3777	26.02	-2.20454	25.82	-2.21771	25.92	-2.82232	26.03	-2.39556	25.86	-0.703862	25.84	-0.483593	25.95	9.83432	25.95	2.98248	26	33.0589	25.98	52.2846
26.06	51.6939	25.98	74.3977	25.97	46.9016	26.12	-2.22057	25.92	-2.27176	26.03	-2.67101	26.14	-2.32858	25.96	-0.729895	25.94	-0.485714	26.05	10.0154	26.05	2.99097	26.11	33.5003	26.08	52.9157
26.16	51.6131	26.08	75.3931	26.07	48.4842	26.22	-2.22565	26.03	-2.32954	26.13	-2.49601	26.24	-2.2534	26.07	-0.74043	26.05	-0.497852	26.16	10.1984	26.15	3.00456	26.21	33.9469	26.18	53.5251
26.26	51.3686	26.18	76.2066	26.18	50.1254	26.33	-2.23405	26.13	-2.38899	26.23	-2.30886	26.35	-2.19672	26.17	-0.732798	26.15	-0.510283	26.26	10.385	26.26	3.02326	26.32	34.3867	26.29	54.1126
26.36	51.1161	26.29	76.9074	26.28	51.8134	26.43	-2.24578	26.23	-2.4457	26.34	-2.10955	26.45	-2.15856	26.27	-0.705563	26.25	-0.524561	26.36	10.5752	26.36	3.06604	26.42	34.8093	26.39	54.6997
26.47	50.8517	26.39	77.6823	26.39	53.5096	26.54	-2.26124	26.33	-2.49625	26.44	-1.90626	26.55	-2.13891	26.38	-0.662354	26.35	-0.540686	26.47	10.7693	26.46	3.1311	26.52	35.2097	26.49	55.2772
26.57	50.5752	26.49	78.6466	26.49	55.214	26.64	-2.27853	26.44	-2.54065	26.54	-1.70955	26.65	-2.14079	26.48	-0.598979	26.46	-0.558004	26.57	10.9462	26.56	3.21843	26.63	35.5903	26.6	55.8449
26.67	50.3506	26.59	79.7365	26.59	56.9359	26.74	-2.29767	26.54	-2.572	26.65	-1.51941	26.76	-2.16636	26.58	-0.522986	26.56	-0.577794	26.67	11.106	26.66	3.32805	26.73	35.9472	26.7	56.3959
26.78	50.1261	26.7	80.8149	26.69	58.7018	26.84	-2.32393	26.64	-2.59245	26.75	-1.33584	26.86	-2.20025	26.69	-0.43816	26.67	-0.600055	26.78	11.2494	26.77	3.4362	26.83	36.2976	26.81	56.9314
26.88	49.8989	26.8	81.6643	26.8	60.5117	26.95	-2.35142	26.75	-2.60589	26.85	-1.17128	26.97	-2.24049	26.79	-0.354088	26.77	-0.629227	26.88	11.3782	26.87	3.54289	26.93	36.6547	26.91	57.4514
26.98	49.5832	26.91	82.2846	26.9	62.3656	27.05	-2.36585	26.85	-2.61211	26.96	-1.02575	27.07	-2.27896	26.89	-0.27729	26.87	-0.674345	26.98	11.4945	26.98	3.64813	27.04	37.0186	27.01	57.956
27.08	49.2752	27.01	82.8561	27	64.2079	27.15	-2.36724	26.95	-2.60907	27.06	-0.899236	27.17	-2.30555	26.99	-0.223869	26.97	-0.731494	27.09	11.5982	27.08	3.73884	27.14	37.3979	27.12	58.4673
27.18	48.9768	27.11	83.4662	27.1	66.0359	27.26	-2.36655	27.06	-2.60188	27.16	-0.787748	27.28	-2.32026	27.1	-0.198731	27.08	-0.800673	27.19	11.7062	27.18	3.82018	27.25	37.7792	27.22	58.9907
27.29	48.6881	27.22	84.2446	27.21	67.8552	27.36	-2.35126	27.16	-2.59054	27.27	-0.698313	27.38	-2.30951	27.2	-0.201877	27.18	-0.877967	27.29	11.8242	27.28	3.89212	27.35	38.1645	27.32	59.5263
27.39	48.4555	27.32	85.1219	27.31	69.675	27.46	-2.32137	27.26	-2.57886	27.37	-0.630932	27.48	-2.27331	27.3	-0.226193	27.28	-0.967282	27.4	11.9523	27.39	3.95027	27.45	38.5539	27.43	60.0649
27.49	48.2385	27.42	85.9759	27.41	71.5295	27.56	-2.2796	27.36	-2.55677	27.47	-0.595483	27.59	-2.22453	27.41	-0.264517	27.39	-1.06862	27.5	12.0878	27.49	3.99408	27.55	38.9501	27.53	60.609
27.6	48.0192	27.53	86.5889	27.51	73.4188	27.66	-2.23531	27.47	-2.52576	27.57	-0.582454	27.69	-2.1623	27.51	-0.31009	27.49	-1.16849	27.61	12.2418	27.59	4.02357	27.66	39.3453	27.64	61.1587
27.7	47.7341	27.63	86.9608	27.62	75.3428	27.76	-2.19686	27.57	-2.49082	27.68	-0.591845	27.79	-2.08871	27.61	-0.355368	27.59	-1.26249	27.71	12.4171	27.69	4.03873	27.77	39.7395	27.74	61.7208
27.8	47.442	27.73	87.3117	27.72	77.2706	27.87	-2.15897	27.67	-2.44676	27.78	-0.623656	27.9	-2.01912	27.72	-0.398567	27.69	-1.35063	27.81	12.6182	27.8	4.05423	27.87	40.1221	27.84	62.2879
27.91	47.146	27.83	87.7269	27.82	79.202	27.97	-2.11704	27.77	-2.38971	27.89	-0.674835	28	-1.95552	27.82	-0.430098	27.8	-1.42522	27.91	12.8404	27.9	4.0754	27.97	40.4801	27.95	62.8601
28.01	46.846	27.94	88.3355	27.92	81.1451	28.08	-2.08531	27.88	-2.31966	27.99	-0.737484	28.11	-1.90602	27.92	-0.449963	27.9	-1.48343	28.02	13.0758	28	4.10224	28.07	40.8083	28.05	63.4372
28.11	46.5698	28.04	89.0608	28.03	83.1094	28.18	-2.0638	27.98	-2.23309	28.1	-0.811602	28.21	-1.87062	28.02	-0.450237	28	-1.51944	28.12	13.3242	28.11	4.14106	28.18	41.1026	28.15	64.0003
28.22	46.2862	28.14	89.7709	28.13	85.1357	28.29	-2.04683	28.08	-2.13315	28.2	-0.893843	28.32	-1.84213	28.12	-0.438932	28.11	-1.53324	28.22	13.5774	28.21	4.18664	28.28	41.3826	28.26	64.5409
28.32	45.9413	28.25	90.2287	28.23	87.224	28.39	-2.03371	28.18	-2.01403	28.3	-0.973354	28.42	-1.81919	28.23	-0.412995	28.21	-1.53717	28.33	13.8281	28.31	4.23898	28.39	41.658	28.37	65.059
28.42	45.4945	28.35	90.4345	28.34	89.3744	28.5	-2.02444	28.28	-1.87479	28.4	-1.05013	28.52	-1.80154	28.33	-0.379537	28.31	-1.52313	28.43	14.0813	28.42	4.2995	28.49	41.934	28.47	65.5632
28.53	45.0323	28.46	90.6116	28.44	91.5239	28.6	-2.01632	28.38	-1.72974	28.5	-1.11431	28.62	-1.7763	28.43	-0.34291	28.42	-1.4911	28.53	14.3323	28.52	4.36974	28.59	42.2049	28.57	66.0508
28.63	44.5724	28.56	90.8624	28.55	93.6727	28.7	-2.00846	28.48	-1.57737	28.61	-1.17542	28.73	-1.74436	28.54	-0.30987	28.53	-1.44748	28.64	14.5886	28.63	4.44967	28.7	42.4963	28.67	66.5217
28.73	44.1149	28.66	91.3185	28.65	95.8207	28.81	-1.99607	28.59	-1.41768	28.71	-1.23348	28.83	-1.7036	28.64	-0.280417	28.63	-1.40052	28.74	14.8355	28.73	4.53928	28.8	42.7969	28.78	66.9761
28.83	43.67	28.77	91.897	28.76	97.9784	28.91	-1.97917	28.69	-1.25789	28.81	-1.28849	28.93	-1.65404	28.74	-0.261665	28.74	-1.35204	28.85	15.0646	28.83	4.64124	28.91	43.1066	28.88	67.4063
28.94	43.2059	28.87	92.4716	28.86	100.175	29.01	-1.96613	28.79	-1.10676	28.91	-1.33835	29.03	-1.6001	28.85	-0.249602	28.84	-1.30205	28.95	15.2924	28.94	4.75537	29.01	43.4472	28.98	67.812
29.04	42.4751	28.97	92.8031	28.96	102.411	29.11	-1.94044	28.89	-0.968764	29.01	-1.39055	29.13	-1.54868	28.95	-0.251152	28.95	-1.24474	29.05	15.5127	29.05	4.88166	29.11	43.8143	29.08	68.193
29.14	41.4486	29.08	92.8917	29.06	104.686	29.21	-1.90211	29	-0.849752	29.12	-1.44509	29.24	-1.49616	29.05	-0.264218	29.06	-1.18627	29.15	15.7251	29.15	5.00762	29.21	44.208	29.19	68.5596
29.25	40.4162	29.18	92.974	29.17	106.944	29.31	-1.85679	29.1	-0.743171	29.22	-1.50531	29.34	-1.44974	29.16	-0.279517	29.16	-1.12665	29.25	15.9303	29.25	5.13335	29.32	44.6037	29.29	68.9123
29.35	39.4316	29.28	93.1574	29.27	109.183	29.42	-1.81181	29.2	-0.654825	29.32	-1.5777	29.45	-1.41076	29.26	-0.300102	29.26	-1.06457	29.35	16.134	29.35	5.25072	29.42	44.9868	29.39	69.2511
29.46	38.5169	29.38	93.5757	29.4	111.405	29.52	-1.75635	29.3	-0.584713	29.42	-1.66224	29.55	-1.3795	29.36	-0.323976	29.38	-1.00425	29.46	16.3273	29.45	5.35973	29.52	45.3571	29.5	69.576
29.56	37.6259	29.48	94.1279	29.51	113.636	29.62	-1.69041	29.41	-0.52861	29.53	-1.75894	29.65	-1.35597	29.46	-0.348867	29.49	-0.945119	29.56	16.5101	29.56	5.46219	29.62	45.7115	29.6	69.8795
29.66	36.7438	29.59	94.6713	29.61	115.9	29.72	-1.61385	29.51	-0.484454	29.63	-1.86284	29.75	-1.33435	29.57	-0.374774	29.59	-0.887739	29.67	16.6752	29.66	5.54707	29.73	46.0625	29.7	70.1616
29.77	35.6405	29.69	94.9606	29.72	118.198	29.82	-1.52792	29.61	-0.45396	29.74	-1.97612	29.86	-1.30646	29.67	-0.397737	29.69	-0.828704	29.77	16.8342	29.76	5.61437	29.83	46.4068	29.81	70.4224
29.87	34.2936	29.8	94.9956	29.82	120.525	29.93	-1.43264	29.72	-0.428022	29.84	-2.09877	29.96	-1.2723	29.77	-0.414929	29.8	-0.771134	29.88	16.9973	29.87	5.66163	29.93	46.7477	29.91	70.6687
29.97	32.9797	29.9	95.0095	29.92	122.828	30.03	-1.32422	29.82	-0.397854	29.95	-2.23288	30.06	-1.22743	29.87	-0.424747	29.9	-0.715028	29.98	17.1799	29.99	5.6919	30.04	47.0721	30.01	70.8969
30.07	31.9464	30	95.1124	30.02	125.108	30.14	-1.21337	29.92	-0.359005	30.05	-2.36937	30.16	-1.16497	29.98	-0.420266	30	-0.660779	30.09	17.3744	30.1	5.70518	30.14	47.3761	30.11	71.1069
30.17	31.2143	30.11	95.4468	30.13	127.363	30.24	-1.10736	30.03	-0.311474	30.15	-2.50824	30.26	-1.08852	30.08	-0.398385	30.1	-0.608043	30.2	17.5813	30.21	5.70675	30.24	47.6681	30.21	71.2987
30.27	30.5091	30.21	95.7618	30.23	129.658	30.34	-1.00619	30.13	-0.258676	30.26	-2.64949	30.36	-0.998089	30.19	-0.366762	30.21	-0.560338	30.31	17.8033	30.31	5.70667	30.34	47.9629	30.31	71.4698
30.37	29.8307	30.31	96.0574	30.34	131.99	30.45	-0.910907	30.23	-0.196215	30.36	-2.78099	30.46	-0.903939	30.29	-0.325398	30.31	-0.519504	30.41	18.0321	30.41	5.71306	30.45	48.2559	30.42	71.6202
30.48	29.0199	30.41	96.0857	30.44	134.361	30.55	-0.837718	30.33	-0.122022	30.46	-2.90274	30.57	-0.819229	30.39	-0.273623	30.41	-0.48554	30.53	18.2679	30.51	5.72591	30.55	48.5355	30.52	71.7498
30.58	28.2381	30.51	95.8466	30.55	136.773	30.66	-0.786623	30.44	-0.0301595	30.57	-3.01474	30.68	-0.743958	30.49	-0.211456	30.51	-0.460566	30.63	18.5197	30.62	5.74764	30.65	48.7916	30.63	71.8701
30.68	27.5002	30.62	95.5974	30.65	139.163	30.76	-0.758656	30.54	0.0685204	30.67	-3.11122	30.78	-0.683924	30.6	-0.138897	30.62	-0.444583	30.73	18.7766	30.72	5.79429	30.75	49.0256	30.73	71.995
30.78	27.0362	30.72	95.452	30.75	141.53	30.86	-0.753314	30.64	0.178562	30.77	-3.19327	30.88	-0.647315	30.7	-0.0599055	30.72	-0.433798	30.83	19.0285	30.83	5.86586	30.86	49.2323	30.84	72.1244
30.89	26.8566	30.82	95.5377	30.85	143.875	30.96	-0.770597	30.74	0.295043	30.88	-3.26087	30.98	-0.634132	30.8	0.0293773	30.82	-0.423268	30.94	19.2652	30.93	5.96408	30.96	49.4116	30.94	72.2583
30.99	26.689	30.92	95.6188	30.96	146.212	31.06	-0.810507	30.85	0.417963	30.98	-3.31403	31.08	-0.644375	30.91	0.122717	30.92	-0.41221	31.05	19.4799	31.03	6.07361	31.06	49.5767	31.04	72.3943
31.1	26.5332	31.02	95.5633	31.06	148.576	31.17	-0.865596	30.95	0.547323	31.08	-3.37759	31.19	-0.678513	31.01	0.220114	31.03	-0.398482	31.16	19.6847	31.14	6.19444	31.18	49.7445	31.14	72.5324
31.2	26.2829	31.13	95.2284	31.16	150.967	31.28	-0.921188	31.05	0.683312	31.19	-3.45154	31.29	-0.736547	31.11	0.311945	31.13	-0.382087	31.26	19.8797	31.24	6.32659	31.28	49.915	31.24	72.6725
31.31	26.0486	31.23	94.8641	31.26	153.315	31.39	-0.977282	31.16	0.815774	31.29	-3.5359	31.39	-0.808359	31.22	0.398521	31.23	-0.35559	31.37	20.0669	31.34	6.45337	31.38	50.0892	31.35	72.8248
31.41	25.8302	31.33	94.4703	31.36	155.621	31.49	-1.02985	31.26	0.940312	31.39	-3.63883	31.5	-0.883677	31.32	0.479841	31.33	-0.317391	31.47	20.2612	31.44	6.57328	31.48	50.2697	31.45	73.0058
31.51	25.7652	31.43	94.1612	31.46	157.885	31.6	-1.06124	31.37	1.05039	31.5	-3.76139	31.6	-0.949347	31.42	0.553237	31.44	-0.274883	31.57	20.4609	31.54	6.68633	31.59	50.4642	31.55	73.2026
31.61	25.7097	31.53	94.067	31.57	160.107	31.7	-1.07145	31.47	1.14447	31.6	-3.90358	31.71	-1.00537	31.52	0.616807	31.54	-0.226514	31.68	20.6567	31.65	6.78615	31.69	50.6826	31.65	73.4051
31.72	25.6513	31.63	93.9311	31.67	162.372	31.8	-1.06048	31.57	1.22255	31.7	-4.06539	31.81	-1.05171	31.63	0.669545	31.64	-0.176674	31.78	20.8594	31.75	6.86957	31.79	50.925	31.76	73.6126
31.82	25.5899	31.74	93.6384	31.77	164.68	31.9	-1.03333	31.68	1.28619	31.81	-4.22914	31.92	-1.0854	31.73	0.711451	31.75	-0.130511	31.88	21.08	31.85	6.93658	31.89	51.1825	31.86	73.8251
31.92	25.4511	31.84	93.0614	31.87	167.03	32	-0.99	31.78	1.33043	31.91	-4.39485	32.02	-1.10644	31.84	0.746213	31.85	-0.0918953	31.99	21.3186	31.95	6.9865	31.99	51.455	31.96	74.0338
32.03	25.3096	31.94	92.4663	31.97	169.403	32.11	-0.930494	31.88	1.35741	32.02	-4.56251	32.12	-1.13018	31.94	0.771949	31.95	-0.0616122	32.09	21.5793	32.05	7.02648	32.1	51.7243	32.06	74.2529
32.13	25.1653	32.04	91.9853	32.08	171.767	32.21	-0.860703	31.99	1.36713	32.12	-4.71454	32.23	-1.15615	32.04	0.78866	32.06	-0.0333309	32.19	21.8575	32.15	7.0546	32.2	51.9773	32.17	74.4773
32.23	25.104	32.15	91.6183	32.18	174.121	32.31	-0.801274	32.1	1.35281	32.22	-4.84554	32.33	-1.18436	32.14	0.802866	32.16	-0.00705124	32.3	22.1511	32.26	7.07086	32.3	52.2143	32.27	74.7069
32.33	25.0419	32.25	91.3971	32.28	176.496	32.41	-0.752206	32.21	1.32549	32.32	-4.9555	32.43	-1.22492	32.25	0.814981	32.26	0.0133129	32.4	22.458	32.36	7.08096	32.4	52.4344	32.37	74.9278
32.44	24.9662	32.35	91.1754	32.39	178.931	32.51	-0.7135	32.32	1.28518	32.43	-5.04442	32.53	-1.28175	32.35	0.822401	32.36	0.0413157	32.51	22.7527	32.46	7.08125	32.5	52.6481	32.47	75.1311
32.54	24.877	32.45	90.8236	32.49	181.422	32.61	-0.70104	32.43	1.23636	32.53	-5.11704	32.64	-1.35776	32.46	0.825125	32.47	0.0896984	32.61	23.0371	32.57	7.07175	32.61	52.8576	32.57	75.3169
32.64	24.716	32.55	90.2113	32.59	183.971	32.72	-0.714827	32.53	1.17995	32.63	-5.17336	32.74	-1.45294	32.56	0.816505	32.57	0.16237	32.71	23.311	32.68	7.0598	32.71	53.063	32.67	75.4856
32.74	24.5362	32.65	89.6028	32.7	186.498	32.82	-0.754861	32.63	1.10588	32.74	-5.21337	32.84	-1.55446	32.67	0.794013	32.67	0.26372	32.81	23.5649	32.78	7.0436	32.81	53.2668	32.78	75.6366
32.84	24.3375	32.75	89.1134	32.8	189.003	32.93	-0.811779	32.74	1.01415	32.84	-5.25035	32.95	-1.66528	32.77	0.757649	32.78	0.384752	32.91	23.7978	32.88	7.02952	32.91	53.4714	32.88	75.7698
32.95	24.1837	32.86	88.7431	32.9	191.485	33.03	-0.870842	32.85	0.911821	32.94	-5.2802	33.05	-1.78541	32.87	0.699867	32.88	0.529336	33.02	24.0068	32.98	7.01825	33.01	53.6621	32.98	75.8854
33.05	24.0377	32.96	88.4944	33	193.962	33.13	-0.932049	32.95	0.798407	33.05	-5.30293	33.15	-1.89949	32.98	0.626363	32.98	0.689711	33.12	24.1879	33.09	7.01173	33.12	53.8496	33.09	75.9891
33.15	23.8821	33.06	88.237	33.1	196.464	33.23	-1.00001	33.06	0.673905	33.15	-5.32076	33.26	-2.00767	33.08	0.537137	33.09	0.85819	33.22	24.3432	33.19	7.00651	33.22	54.0452	33.22	76.081
33.25	23.7168	33.16	87.8418	33.21	198.983	33.34	-1.0541	33.16	0.544922	33.26	-5.33947	33.36	-2.10872	33.18	0.43219	33.19	1.01991	33.32	24.475	33.29	7.00261	33.33	54.2524	33.32	76.1612
33.35	23.5019	33.27	87.1734	33.31	201.535	33.45	-1.09431	33.26	0.404688	33.36	-5.35907	33.46	-2.20263	33.29	0.319283	33.29	1.16904	33.43	24.5833	33.4	7.00199	33.43	54.4713	33.43	76.2386
33.45	23.2811	33.37	86.5101	33.41	204.041	33.55	-1.12066	33.36	0.256345	33.47	-5.37954	33.57	-2.29267	33.39	0.209035	33.4	1.29204	33.53	24.6867	33.5	7.00976	33.53	54.6817	33.53	76.3239
33.56	23.0546	33.47	85.9817	33.51	206.491	33.65	-1.12949	33.46	0.0998934	33.57	-5.39764	33.67	-2.37595	33.5	0.101447	33.5	1.3846	33.63	24.7854	33.6	7.02846	33.64	54.8854	33.64	76.4172
33.66	22.863	33.58	85.7057	33.62	208.901	33.76	-1.1321	33.57	-0.0605857	33.67	-5.41463	33.77	-2.45246	33.6	0.00363053	33.61	1.44283	33.74	24.8741	33.7	7.05369	33.74	55.089	33.74	76.5185
33.76	22.6799	33.68	85.5599	33.72	211.303	33.86	-1.12847	33.67	-0.206033	33.78	-5.43052	33.87	-2.53507	33.7	-0.0729022	33.71	1.46447	33.84	24.9587	33.81	7.08627	33.85	55.2797	33.84	76.6287
33.86	22.4842	33.78	85.412	33.82	213.737	33.96	-1.11947	33.77	-0.336449	33.88	-5.44343	33.98	-2.61686	33.8	-0.128151	33.81	1.4615	33.94	25.0365	33.91	7.11985	33.95	55.4666	33.94	76.7477
33.96	22.2759	33.89	85.1304	33.92	216.198	34.06	-1.11628	33.88	-0.453937	33.99	-5.45747	34.08	-2.69785	33.91	-0.162117	33.92	1.43393	34.05	25.1102	34.01	7.15443	34.05	55.6577	34.07	76.8757
34.07	22.0227	33.99	84.5753	34.02	218.691	34.16	-1.11889	33.98	-0.555962	34.09	-5.47263	34.18	-2.77801	34.01	-0.175166	34.02	1.39136	34.15	25.1884	34.11	7.18183	34.15	55.853	34.17	77.0097
34.17	21.7738	34.09	84.0037	34.13	221.155	34.26	-1.12268	34.08	-0.63374	34.19	-5.48891	34.28	-2.85276	34.11	-0.17131	34.13	1.33376	34.25	25.2647	34.22	7.20739	34.25	56.0362	34.27	77.1537
34.27	21.5295	34.2	83.5445	34.23	223.59	34.37	-1.12977	34.18	-0.68727	34.29	-5.50638	34.39	-2.92333	34.22	-0.150549	34.23	1.27642	34.35	25.3512	34.32	7.24304	34.36	56.2033	34.38	77.3079
34.38	21.3186	34.3	83.3287	34.33	225.996	34.47	-1.14126	34.29	-0.713577	34.39	-5.52742	34.49	-2.98972	34.32	-0.114982	34.33	1.22513	34.45	25.4486	34.42	7.29304	34.46	56.3542	34.48	77.4722
34.48	21.114	34.4	83.2242	34.43	228.405	34.58	-1.15718	34.39	-0.724986	34.49	-5.55205	34.59	-3.04474	34.43	-0.0731019	34.44	1.18125	34.55	25.5514	34.53	7.35737	34.56	56.5136	34.58	77.6435
34.58	20.9157	34.51	83.0922	34.53	230.849	34.68	-1.17452	34.49	-0.721499	34.59	-5.5672	34.69	-3.09155	34.53	-0.0249086	34.54	1.14919	34.65	25.6629	34.63	7.44164	34.67	56.6729	34.69	77.822
34.68	20.7019	34.61	82.6809	34.63	233.326	34.78	-1.19282	34.59	-0.70814	34.7	-5.5716	34.8	-3.13014	34.63	0.0275998	34.64	1.12897	34.76	25.7922	34.74	7.54584	34.77	56.8322	34.79	78.0077
34.79	20.4584	34.71	81.9903	34.74	235.836	34.89	-1.21209	34.7	-0.693881	34.8	-5.56527	34.9	-3.16052	34.73	0.0749893	34.75	1.12228	34.86	25.937	34.84	7.66763	34.88	57.0017	34.9	78.1859
34.89	20.2212	34.81	81.2953	34.84	238.317	34.99	-1.23144	34.8	-0.680786	34.9	-5.55122	35	-3.1954	34.84	0.11726	34.85	1.12405	34.96	26.1002	34.95	7.80698	34.98	57.174	35	78.3568
35	19.9904	34.92	80.7274	34.96	240.77	35.09	-1.25016	34.9	-0.668854	35.01	-5.52728	35.1	-3.23478	34.94	0.154411	34.95	1.13089	35.07	26.2817	35.05	7.96012	35.08	57.3488	35.1	78.5202
35.1	19.7886	35.02	80.4122	35.06	243.201	35.19	-1.26825	35	-0.677171	35.11	-5.49254	35.2	-3.27867	35.04	0.183615	35.06	1.14097	35.17	26.4715	35.15	8.13502	35.19	57.5264	35.2	78.6797
35.2	19.5794	35.12	80.0956	35.16	245.638	35.3	-1.2857	35.11	-0.701514	35.22	-5.44698	35.3	-3.33152	35.14	0.199831	35.16	1.14903	35.28	26.6528	35.25	8.32346	35.29	57.7049	35.3	78.8353
35.3	19.363	35.23	79.7774	35.27	248.109	35.4	-1.30624	35.21	-0.741882	35.32	-5.3875	35.4	-3.39357	35.24	0.203061	35.26	1.14995	35.38	26.8219	35.35	8.51351	35.4	57.8883	35.41	78.987
35.41	19.1186	35.33	79.1842	35.37	250.615	35.5	-1.32145	35.31	-0.795391	35.42	-5.31168	35.51	-3.46483	35.34	0.190201	35.36	1.14373	35.48	26.978	35.45	8.6999	35.5	58.0766	35.51	79.1349
35.51	18.858	35.43	78.4619	35.47	253.118	35.6	-1.33135	35.41	-0.852854	35.53	-5.21952	35.61	-3.54529	35.44	0.168121	35.47	1.13255	35.59	27.1315	35.55	8.88636	35.6	58.2587	35.61	79.2822
35.61	18.5812	35.54	77.7495	35.58	255.587	35.71	-1.33891	35.52	-0.918666	35.63	-5.12587	35.71	-3.62154	35.55	0.136823	35.57	1.11253	35.69	27.2818	35.65	9.06134	35.71	58.4391	35.74	79.4287
35.71	18.31	35.64	77.181	35.69	258.023	35.81	-1.34547	35.62	-0.992827	35.73	-5.03074	35.82	-3.69357	35.65	0.0983028	35.67	1.08366	35.8	27.4287	35.75	9.22483	35.81	58.6179	35.84	79.5745
35.82	18.0446	35.75	76.8682	35.8	260.431	35.92	-1.35102	35.72	-1.07286	35.83	-4.9419	35.92	-3.76137	35.76	0.0540183	35.77	1.0465	35.9	27.5653	35.86	9.37498	35.91	58.797	35.94	79.7303
35.92	17.7648	35.85	76.5438	35.91	262.839	36.02	-1.35557	35.82	-1.15275	35.93	-4.85933	36.03	-3.80529	35.86	0.0161792	35.88	1.00281	36.01	27.6918	35.96	9.50679	36.01	58.9819	36.04	79.882
36.02	17.4707	35.95	76.2077	36.01	265.275	36.13	-1.35905	35.92	-1.23532	36.04	-4.79091	36.13	-3.82184	35.96	-0.0152145	35.98	0.955327	36.11	27.8064	36.07	9.62404	36.12	59.166	36.15	80.0298
36.12	17.1516	36.06	75.6072	36.12	267.74	36.23	-1.36148	36.02	-1.30567	36.14	-4.73757	36.23	-3.811	36.06	-0.0440216	36.08	0.904063	36.21	27.9195	36.17	9.72243	36.22	59.3496	36.25	80.1736
36.23	16.8396	36.16	74.9989	36.23	270.24	36.34	-1.36286	36.13	-1.3768	36.24	-4.6993	36.33	-3.77278	36.17	-0.0605704	36.19	0.853488	36.32	28.0281	36.28	9.81016	36.34	59.5189	36.35	80.3233
36.33	16.5346	36.26	74.3829	36.33	272.716	36.44	-1.36472	36.23	-1.44873	36.35	-4.66844	36.44	-3.70646	36.27	-0.0648609	36.29	0.80698	36.42	28.1317	36.38	9.88978	36.44	59.6701	36.46	80.4789
36.44	16.2574	36.36	73.9017	36.43	275.166	36.54	-1.37014	36.33	-1.5188	36.45	-4.645	36.54	-3.61203	36.37	-0.0537905	36.39	0.76454	36.52	28.2302	36.49	9.96128	36.57	59.8033	36.56	80.6403
36.54	15.9923	36.47	73.5082	36.53	277.616	36.65	-1.3791	36.43	-1.57713	36.55	-4.61966	36.64	-3.4895	36.48	-0.0465502	36.5	0.722648	36.62	28.311	36.59	10.0275	36.69	59.921	36.67	80.797
36.64	15.7239	36.57	73.0901	36.64	280.067	36.75	-1.39162	36.53	-1.6194	36.65	-4.5881	36.75	-3.3663	36.59	-0.044835	36.6	0.678991	36.72	28.3717	36.71	10.0935	36.8	60.0207	36.77	80.9322
36.75	15.4524	36.67	72.6475	36.74	282.556	36.85	-1.4078	36.64	-1.64115	36.76	-4.54694	36.85	-3.24604	36.69	-0.048645	36.7	0.634634	36.83	28.4122	36.81	10.1591	36.9	60.1064	36.87	81.059
36.85	15.1601	36.77	71.9381	36.84	285.073	36.96	-1.42764	36.74	-1.64925	36.86	-4.4884	36.95	-3.1287	36.8	-0.0575153	36.8	0.589579	36.93	28.4416	36.91	10.2193	37.01	60.1835	36.98	81.187
36.95	14.8646	36.88	71.2286	36.95	287.571	37.06	-1.45116	36.84	-1.63887	36.96	-4.41248	37.06	-3.0282	36.9	-0.0826503	36.9	0.546478	37.03	28.4665	37.02	10.2789	37.11	60.2521	37.08	81.3113
37.06	14.5659	36.98	70.519	37.05	290.023	37.16	-1.48269	36.94	-1.61157	37.06	-4.32032	37.16	-2.95099	37	-0.12405	37.01	0.503926	37.13	28.4875	37.12	10.3431	37.22	60.3184	37.18	81.4319
37.16	14.2746	37.09	69.9367	37.16	292.426	37.26	-1.50456	37.05	-1.56743	37.16	-4.21368	37.26	-2.89708	37.11	-0.177855	37.11	0.461926	37.24	28.5046	37.22	10.4152	37.32	60.3826	37.28	81.5575
37.26	13.9631	37.19	69.461	37.26	294.793	37.37	-1.51677	37.15	-1.50645	37.27	-4.09257	37.36	-2.86646	37.21	-0.24076	37.22	0.421259	37.34	28.521	37.32	10.495	37.42	60.4551	37.38	81.6666
37.37	13.63	37.29	68.9729	37.36	297.155	37.47	-1.5193	37.25	-1.43686	37.37	-3.96735	37.46	-2.85499	37.31	-0.306414	37.32	0.385324	37.45	28.5319	37.43	10.5821	37.53	60.536	37.49	81.7645
37.47	13.2753	37.4	68.4723	37.46	299.544	37.57	-1.50314	37.36	-1.35472	37.47	-3.85512	37.56	-2.86446	37.41	-0.374816	37.42	0.356168	37.55	28.5374	37.53	10.6764	37.63	60.6247	37.59	81.8509
37.58	12.8882	37.5	67.7251	37.56	301.972	37.67	-1.46829	37.46	-1.27081	37.57	-3.7652	37.67	-2.89486	37.51	-0.427501	37.52	0.333789	37.65	28.5397	37.63	10.7708	37.75	60.7074	37.69	81.9303
37.68	12.4964	37.6	66.9894	37.67	304.4	37.77	-1.41475	37.56	-1.18504	37.67	-3.69757	37.77	-2.9251	37.61	-0.460168	37.63	0.305349	37.76	28.5627	37.73	10.864	37.86	60.7746	37.79	82.007
37.79	12.1	37.71	66.2653	37.77	306.792	37.87	-1.34155	37.67	-1.1019	37.78	-3.65173	37.87	-2.9487	37.72	-0.472818	37.73	0.264431	37.86	28.6065	37.83	10.9539	37.98	60.8222	37.89	82.0808
37.89	11.7165	37.81	65.6833	37.87	309.146	37.98	-1.2617	37.77	-1.03053	37.88	-3.63189	37.98	-2.96564	37.82	-0.465915	37.83	0.211037	37.96	28.6711	37.94	11.0446	38.1	60.8502	38	82.152
37.99	11.3249	37.91	65.2034	37.97	311.499	38.08	-1.17522	37.87	-0.970921	37.98	-3.63805	38.08	-2.97589	37.92	-0.451661	37.94	0.140774	38.06	28.7512	38.04	11.1362	38.2	60.8579	38.1	82.2266
38.1	10.9477	38.01	64.706	38.08	313.849	38.19	-1.08209	37.97	-0.914888	38.08	-3.65204	38.18	-2.97157	38.03	-0.430057	38.04	0.0464467	38.17	28.8485	38.14	11.2171	38.3	60.8452	38.21	82.3047
38.2	10.5849	38.12	64.1913	38.18	316.215	38.29	-1.01475	38.07	-0.864456	38.18	-3.6762	38.29	-2.95118	38.13	-0.401103	38.14	-0.0719454	38.27	28.9631	38.25	11.2868	38.4	60.827	38.31	82.3864
38.3	10.2267	38.22	63.4109	38.28	318.589	38.4	-0.973198	38.18	-0.821276	38.29	-3.71051	38.39	-2.91473	38.23	-0.371921	38.24	-0.206641	38.37	29.0948	38.35	11.3527	38.51	60.8129	38.42	82.4691
38.41	9.89191	38.32	62.6144	38.38	320.941	38.5	-0.957438	38.28	-0.777105	38.39	-3.75497	38.5	-2.86669	38.34	-0.348861	38.35	-0.35968	38.47	29.2429	38.45	11.4128	38.61	60.8016	38.52	82.5604
38.51	9.58042	38.43	61.802	38.49	323.241	38.6	-0.980741	38.38	-0.738549	38.5	-3.79547	38.6	-2.8065	38.44	-0.331923	38.45	-0.518247	38.57	29.4075	38.56	11.4715	38.71	60.7938	38.63	82.6604
38.61	9.30325	38.53	61.1089	38.59	325.488	38.7	-1.03918	38.49	-0.695962	38.6	-3.82591	38.71	-2.73417	38.54	-0.326772	38.55	-0.682339	38.67	29.5884	38.66	11.5283	38.81	60.7979	38.73	82.7697
38.71	9.04538	38.63	60.3782	38.69	327.722	38.81	-1.13277	38.59	-0.649346	38.7	-3.8463	38.81	-2.65362	38.64	-0.3348	38.65	-0.838404	38.77	29.7597	38.76	11.583	38.93	60.831	38.83	82.8821
38.81	8.81686	38.74	59.6101	38.79	329.953	38.91	-1.25021	38.69	-0.608253	38.81	-3.86279	38.91	-2.56854	38.74	-0.356006	38.76	-0.972228	38.87	29.9197	38.87	11.6352	39.07	60.893	38.93	82.9977
38.91	8.6177	38.84	58.6866	38.89	332.202	39.01	-1.36721	38.79	-0.568557	38.91	-3.8699	39.01	-2.48352	38.85	-0.390392	38.86	-1.08381	38.98	30.0683	38.97	11.6894	39.17	60.9773	39.03	83.1163
39.02	8.44244	38.94	57.5057	39	334.482	39.12	-1.48378	38.89	-0.539231	39.01	-3.86764	39.11	-2.39854	38.95	-0.434736	38.96	-1.1709	39.08	30.2044	39.07	11.7292	39.27	61.0864	39.14	83.2285
39.12	8.28962	39.04	56.3193	39.1	336.753	39.22	-1.59992	39	-0.528474	39.12	-3.86299	39.21	-2.32545	39.05	-0.489038	39.07	-1.22928	39.19	30.3235	39.17	11.7609	39.38	61.2136	39.24	83.335
39.22	8.15924	39.14	55.1274	39.2	339.001	39.32	-1.69721	39.1	-0.53418	39.22	-3.85184	39.31	-2.26574	39.15	-0.5533	39.17	-1.25897	39.29	30.4254	39.28	11.788	39.48	61.3508	39.35	83.4316
39.33	8.06108	39.25	54.0697	39.3	341.217	39.43	-1.77976	39.2	-0.559991	39.32	-3.84167	39.42	-2.21941	39.26	-0.624325	39.27	-1.26773	39.39	30.5103	39.38	11.8093	39.59	61.501	39.45	83.5217
39.43	7.97051	39.35	53.0102	39.41	343.43	39.53	-1.84758	39.3	-0.596742	39.43	-3.83247	39.52	-2.1866	39.36	-0.694986	39.37	-1.25555	39.5	30.5799	39.48	11.8246	39.69	61.6627	39.55	83.5937
39.53	7.89367	39.46	51.9488	39.51	345.64	39.63	-1.9059	39.41	-0.644432	39.53	-3.82065	39.62	-2.16714	39.46	-0.765283	39.48	-1.23279	39.6	30.6303	39.58	11.8177	39.79	61.8358	39.65	83.6475
39.64	7.83059	39.56	50.7547	39.61	347.878	39.73	-1.95754	39.51	-0.708916	39.63	-3.80988	39.72	-2.1522	39.56	-0.835216	39.58	-1.19947	39.71	30.6613	39.68	11.7944	39.9	62.0119	39.75	83.6866
39.74	7.77959	39.66	49.4384	39.71	350.143	39.84	-2.00249	39.61	-0.781006	39.74	-3.80016	39.83	-2.14176	39.67	-0.905518	39.68	-1.15691	39.81	30.6749	39.79	11.7546	40.01	62.1782	39.85	83.7254
39.85	7.73063	39.77	48.1389	39.82	352.404	39.94	-2.04076	39.72	-0.851149	39.84	-3.80082	39.93	-2.13188	39.77	-0.97619	39.79	-1.11947	39.91	30.6801	39.89	11.701	40.11	62.3426	39.95	83.7652
39.95	7.68369	39.87	46.974	39.92	354.625	40.04	-2.08153	39.82	-0.91432	39.94	-3.81312	40.04	-2.11798	39.88	-1.04723	39.89	-1.08714	40.01	30.6768	40	11.6365	40.21	62.5051	40.05	83.8047
40.05	7.65287	39.98	46.0287	40.02	356.807	40.14	-2.12033	39.92	-0.964096	40.04	-3.83519	40.14	-2.10006	39.98	-1.11066	39.99	-1.0622	40.11	30.6672	40.1	11.5791	40.31	62.6541	40.16	83.8666
40.15	7.62693	40.08	45.0758	40.12	358.984	40.24	-2.15714	40.02	-1.00195	40.15	-3.8714	40.25	-2.08035	40.08	-1.16976	40.09	-1.03957	40.22	30.6548	40.21	11.5287	40.41	62.7986	40.26	83.9507
40.25	7.60585	40.19	44.1153	40.22	361.156	40.34	-2.19996	40.13	-1.02788	40.25	-3.92233	40.35	-2.05885	40.18	-1.22453	40.2	-1.02312	40.32	30.6401	40.31	11.4858	40.52	62.9386	40.36	84.0572
40.36	7.58964	40.29	43.0216	40.33	363.347	40.44	-2.24467	40.23	-1.02913	40.35	-3.98146	40.45	-2.03775	40.29	-1.27496	40.3	-1.01283	40.42	30.6231	40.41	11.4537	40.62	63.0713	40.46	84.1783
40.46	7.58976	40.39	41.928	40.43	365.558	40.55	-2.29127	40.33	-1.02785	40.46	-4.04877	40.55	-2.01703	40.39	-1.31913	40.4	-1.00345	40.52	30.6118	40.52	11.4324	40.72	63.202	40.57	84.3203
40.56	7.60005	40.49	40.8347	40.54	367.76	40.65	-2.33449	40.44	-1.02405	40.56	-4.12925	40.66	-1.9954	40.49	-1.35704	40.51	-0.994748	40.63	30.6159	40.62	11.4338	40.83	63.3307	40.67	84.4833
40.66	7.62051	40.59	39.8727	40.64	369.923	40.76	-2.38332	40.54	-1.02062	40.66	-4.22531	40.76	-1.98168	40.6	-1.38869	40.61	-0.986718	40.73	30.6354	40.72	11.4539	40.93	63.4575	40.78	84.6672
40.76	7.65511	40.7	39.122	40.74	372.051	40.86	-2.44304	40.64	-1.02786	40.76	-4.34344	40.86	-1.97589	40.7	-1.42006	40.71	-0.978032	40.83	30.6599	40.82	11.4889	41.03	63.5869	40.88	84.8539
40.87	7.70051	40.8	38.3605	40.85	374.174	40.96	-2.51365	40.74	-1.04924	40.86	-4.47206	40.96	-1.97826	40.8	-1.44472	40.82	-0.963195	40.94	30.682	40.92	11.5423	41.13	63.7189	40.98	85.0436
40.97	7.75672	40.91	37.5881	40.95	376.292	41.06	-2.5851	40.85	-1.08474	40.97	-4.61315	41.07	-1.98683	40.9	-1.46266	40.92	-0.935478	41.04	30.7018	41.03	11.6109	41.24	63.8536	41.1	85.2361
41.08	7.82373	41.01	36.608	41.05	378.434	41.16	-2.66186	40.95	-1.13869	41.07	-4.76078	41.17	-2.0016	41.01	-1.4739	41.02	-0.894882	41.14	30.7172	41.13	11.6844	41.34	63.9876	41.21	85.4173
41.18	7.89678	41.11	35.6399	41.15	380.599	41.27	-2.74395	41.05	-1.20479	41.17	-4.91496	41.27	-2.02729	41.11	-1.48736	41.12	-0.843143	41.24	30.7282	41.23	11.7627	41.45	64.1151	41.31	85.5911
41.29	7.97585	41.21	34.6837	41.26	382.759	41.37	-2.82705	41.16	-1.28304	41.27	-5.06603	41.38	-2.06738	41.21	-1.50305	41.23	-0.775773	41.35	30.7402	41.33	11.8421	41.55	64.2361	41.41	85.7575
41.39	8.06096	41.32	33.8651	41.36	384.89	41.48	-2.90843	41.26	-1.38091	41.38	-5.21306	41.48	-2.11971	41.32	-1.52097	41.33	-0.69277	41.45	30.7533	41.43	11.9128	41.65	64.3505	41.53	85.9207
41.49	8.14966	41.42	33.1299	41.46	387	41.58	-2.98054	41.36	-1.48009	41.48	-5.35087	41.58	-2.18427	41.42	-1.55093	41.43	-0.599391	41.55	30.7702	41.53	11.9749	41.76	64.4731	41.63	86.0645
41.6	8.25137	41.52	32.406	41.57	389.117	41.68	-3.0434	41.47	-1.58044	41.59	-5.46637	41.68	-2.25498	41.52	-1.59452	41.53	-0.500372	41.65	30.7798	41.64	12.0256	41.86	64.6038	41.75	86.1888
41.7	8.36611	41.62	31.6935	41.67	391.24	41.78	-3.09335	41.57	-1.68462	41.69	-5.55956	41.78	-2.33186	41.63	-1.65172	41.64	-0.394735	41.75	30.7818	41.74	12.0645	41.97	64.7426	41.85	86.2937
41.8	8.49386	41.73	30.8134	41.78	393.406	41.88	-3.12513	41.67	-1.7915	41.79	-5.63326	41.89	-2.42098	41.73	-1.70425	41.74	-0.28248	41.86	30.7869	41.84	12.091	42.07	64.8822	41.95	86.3919
41.91	8.65317	41.83	29.9611	41.88	395.615	41.99	-3.13871	41.77	-1.89755	41.9	-5.68746	41.99	-2.50807	41.84	-1.75682	41.84	-0.162893	41.96	30.7949	41.95	12.1018	42.18	65.0225	42.06	86.4801
42.01	8.84402	41.93	29.1367	41.98	397.828	42.09	-3.1414	41.88	-2.00276	42	-5.72126	42.1	-2.59153	41.94	-1.80945	41.95	-0.0437694	42.07	30.8031	42.05	12.1034	42.28	65.1635	42.16	86.5583
42.11	9.06642	42.04	28.4519	42.08	400.02	42.19	-3.13318	41.98	-2.10027	42.11	-5.74244	42.2	-2.67134	42.05	-1.86214	42.05	0.0748898	42.17	30.8115	42.15	12.1135	42.38	65.2998	42.27	86.6299
42.22	9.3049	42.14	27.7807	42.19	402.183	42.29	-3.1148	42.08	-2.19408	42.21	-5.74853	42.31	-2.73364	42.15	-1.89261	42.15	0.194823	42.28	30.8136	42.25	12.1319	42.49	65.438	42.37	86.7004
42.32	9.56645	42.24	27.1232	42.29	404.344	42.4	-3.08625	42.18	-2.29168	42.31	-5.75388	42.41	-2.78368	42.25	-1.90821	42.26	0.305017	42.38	30.8128	42.36	12.1535	42.59	65.5779	42.47	86.7697
42.42	9.85107	42.35	26.4794	42.39	406.527	42.5	-3.06796	42.29	-2.39299	42.42	-5.75673	42.51	-2.82024	42.36	-1.90893	42.36	0.405429	42.49	30.8092	42.46	12.1787	42.73	65.7197	42.57	86.8379
42.52	10.1569	42.45	25.6671	42.5	408.706	42.61	-3.06747	42.39	-2.50332	42.52	-5.76226	42.61	-2.84334	42.46	-1.89794	42.46	0.496058	42.59	30.7998	42.56	12.2151	42.83	65.8528	42.67	86.9057
42.63	10.4758	42.56	24.8776	42.6	410.881	42.71	-3.08479	42.49	-2.61457	42.62	-5.77922	42.71	-2.86391	42.56	-1.88001	42.56	0.574865	42.7	30.8036	42.66	12.2653	42.93	65.9773	42.78	86.9675
42.73	10.8077	42.66	24.1108	42.7	413.022	42.81	-3.121	42.59	-2.72408	42.73	-5.79591	42.82	-2.88017	42.66	-1.85514	42.66	0.638824	42.8	30.8205	42.77	12.3328	43.03	66.0932	42.89	87.0233
42.84	11.1526	42.76	23.4656	42.81	415.09	42.92	-3.17612	42.69	-2.83187	42.83	-5.80303	42.92	-2.88602	42.77	-1.83614	42.77	0.687936	42.9	30.8507	42.87	12.4221	43.13	66.2197	42.99	87.0666
42.95	11.501	42.87	22.815	42.91	417.087	43.02	-3.2563	42.8	-2.93696	42.93	-5.80364	43.02	-2.89866	42.87	-1.83205	42.87	0.721487	43.01	30.8833	42.97	12.5332	43.24	66.3558	43.09	87.1002
43.05	11.8592	42.97	22.1588	43.02	419.051	43.12	-3.35511	42.9	-3.02939	43.03	-5.8101	43.13	-2.91457	42.97	-1.83686	42.97	0.740358	43.11	30.9206	43.08	12.6616	43.34	66.5014	43.19	87.124
43.15	12.2273	43.07	21.4972	43.12	421.009	43.23	-3.45953	43.01	-3.10001	43.14	-5.81818	43.23	-2.9271	43.08	-1.85057	43.07	0.744553	43.21	30.9625	43.18	12.7985	43.44	66.6567	43.3	87.138
43.25	12.6244	43.17	20.7292	43.22	422.983	43.33	-3.56883	43.11	-3.14963	43.24	-5.83035	43.33	-2.93624	43.18	-1.87202	43.18	0.734074	43.31	31.0156	43.28	12.9312	43.55	66.8207	43.4	87.1382
43.35	13.0207	43.27	19.9745	43.33	424.974	43.43	-3.683	43.21	-3.17897	43.34	-5.85266	43.44	-2.93817	43.28	-1.89389	43.28	0.728532	43.42	31.0804	43.39	13.0649	43.65	66.9933	43.51	87.137
43.45	13.4165	43.38	19.2331	43.43	426.941	43.54	-3.78269	43.31	-3.18811	43.45	-5.88687	43.54	-2.93559	43.38	-1.91618	43.38	0.727971	43.52	31.1569	43.49	13.1941	43.76	67.1747	43.61	87.1344
43.56	13.8116	43.48	18.6134	43.53	428.901	43.64	-3.86788	43.42	-3.17704	43.55	-5.92683	43.64	-2.92849	43.48	-1.93495	43.49	0.732392	43.62	31.2451	43.6	13.3038	43.86	67.3546	43.71	87.1398
43.66	14.2009	43.58	17.9833	43.64	430.848	43.75	-3.93535	43.52	-3.15495	43.66	-5.97255	43.74	-2.91225	43.58	-1.94122	43.59	0.743836	43.72	31.3393	43.7	13.3939	43.97	67.5232	43.82	87.1513
43.77	14.5869	43.69	17.343	43.74	432.813	43.85	-3.97975	43.62	-3.12183	43.76	-6.0225	43.85	-2.88905	43.69	-1.93378	43.69	0.762544	43.82	31.4387	43.81	13.4565	44.07	67.6805	43.92	87.1688
43.87	14.9697	43.79	16.6922	43.84	434.81	43.95	-4.005	43.72	-3.08644	43.87	-6.08278	43.95	-2.86503	43.79	-1.91265	43.8	0.793429	43.93	31.5432	43.91	13.4884	44.17	67.8214	44.02	87.1966
43.98	15.3459	43.89	16.0569	43.94	436.836	44.06	-4.00495	43.82	-3.0498	43.97	-6.15032	44.05	-2.8402	43.89	-1.87168	43.9	0.836489	44.03	31.6638	44.01	13.4896	44.27	67.9337	44.12	87.2355
44.08	15.699	43.99	15.4368	44.04	438.891	44.16	-3.99088	43.92	-3.01232	44.07	-6.20947	44.15	-2.82085	44	-1.81689	44	0.883046	44.14	31.799	44.11	13.458	44.38	68.0174	44.23	87.2898
44.18	16.0291	44.1	14.8321	44.15	440.912	44.27	-3.97952	44.03	-2.98318	44.18	-6.26445	44.26	-2.80907	44.1	-1.74828	44.1	0.933097	44.24	31.9488	44.22	13.3997	44.48	68.0723	44.33	87.3595
44.29	16.3275	44.2	14.3449	44.25	442.891	44.37	-3.97085	44.13	-2.96236	44.28	-6.32051	44.36	-2.80486	44.21	-1.68183	44.21	0.98664	44.34	32.1134	44.32	13.3439	44.59	68.1015	44.43	87.4519
44.39	16.6121	44.3	13.8586	44.35	444.828	44.47	-3.96297	44.23	-2.93741	44.38	-6.36631	44.46	-2.80331	44.31	-1.61755	44.31	1.03443	44.44	32.281	44.42	13.2905	44.69	68.1049	44.53	87.554
44.49	16.8958	44.4	13.3731	44.45	446.742	44.57	-3.96121	44.34	-2.90836	44.48	-6.40683	44.57	-2.81122	44.42	-1.551	44.42	1.0803	44.55	32.4515	44.52	13.2414	44.79	68.0826	44.63	87.6697
44.59	17.1786	44.5	12.8885	44.56	448.663	44.68	-3.96148	44.44	-2.86989	44.59	-6.44076	44.67	-2.82891	44.52	-1.48218	44.52	1.12613	44.65	32.6251	44.63	13.2017	44.89	68.0442	44.73	87.7914
44.69	17.4716	44.61	12.4232	44.66	450.597	44.78	-3.96699	44.55	-2.83024	44.69	-6.46809	44.78	-2.85638	44.62	-1.42086	44.62	1.17194	44.76	32.7942	44.73	13.1712	45	67.9996	44.84	87.9173
44.8	17.7662	44.71	11.9772	44.77	452.546	44.88	-3.97777	44.65	-2.78939	44.8	-6.50266	44.88	-2.89218	44.73	-1.36823	44.72	1.21501	44.86	32.9583	44.83	13.1545	45.1	67.9489	44.94	88.0472
44.9	18.0622	44.82	11.5506	44.87	454.463	44.98	-3.99201	44.75	-2.73863	44.9	-6.53838	44.99	-2.93901	44.83	-1.3243	44.83	1.25044	44.97	33.1174	44.94	13.1494	45.2	67.9101	45.04	88.173
45	18.3468	44.92	11.1326	44.97	456.352	45.09	-4.01469	44.86	-2.67794	45	-6.56822	45.09	-2.99685	44.94	-1.28447	44.93	1.27822	45.07	33.2717	45.04	13.1561	45.3	67.8722	45.14	88.2855
45.1	18.63	45.02	10.7081	45.08	458.213	45.19	-4.04582	44.96	-2.62083	45.11	-6.59303	45.19	-3.06652	45.04	-1.24876	45.03	1.30723	45.18	33.4126	45.14	13.1745	45.41	67.8339	45.25	88.3791
45.21	18.9042	45.13	10.2771	45.18	460.082	45.3	-4.08377	45.06	-2.56729	45.21	-6.61282	45.3	-3.13845	45.14	-1.22148	45.13	1.33297	45.28	33.5403	45.24	13.1955	45.51	67.7893	45.35	88.4552
45.31	19.1694	45.23	9.7547	45.28	461.976	45.4	-4.13303	45.16	-2.51478	45.31	-6.62419	45.4	-3.21568	45.24	-1.19786	45.23	1.34778	45.38	33.6547	45.34	13.2042	45.62	67.7388	45.45	88.5047
45.41	19.4206	45.33	9.23272	45.38	463.895	45.5	-4.19552	45.26	-2.46607	45.42	-6.62714	45.5	-3.28905	45.35	-1.17462	45.34	1.35167	45.48	33.7575	45.44	13.2006	45.72	67.6741	45.55	88.5372
45.52	19.6448	45.43	8.71121	45.49	465.839	45.6	-4.26691	45.37	-2.42116	45.52	-6.6161	45.61	-3.35027	45.45	-1.1562	45.44	1.34462	45.58	33.8552	45.55	13.1882	45.82	67.6057	45.66	88.5528
45.62	19.8419	45.53	8.19015	45.6	467.755	45.7	-4.3513	45.47	-2.38533	45.62	-6.59853	45.71	-3.39684	45.55	-1.14259	45.54	1.32478	45.69	33.9478	45.65	13.1662	45.92	67.5364	45.77	88.5634
45.72	19.996	45.63	7.66396	45.7	469.637	45.81	-4.43399	45.57	-2.34943	45.73	-6.56914	45.81	-3.42876	45.66	-1.12429	45.65	1.29213	45.79	34.0351	45.75	13.1347	46.03	67.4702	45.87	88.5763
45.83	20.1131	45.74	7.14546	45.81	471.485	45.92	-4.51498	45.67	-2.31712	45.83	-6.52887	45.92	-3.44432	45.76	-1.10626	45.75	1.25117	45.9	34.1177	45.86	13.0936	46.13	67.405	45.97	88.5914
45.93	20.2043	45.84	6.63466	45.91	473.331	46.02	-4.58432	45.77	-2.2884	45.93	-6.47771	46.02	-3.43468	45.86	-1.08851	45.85	1.21013	46	34.1955	45.96	13.047	46.23	67.3407	46.08	88.6089
46.03	20.2802	45.95	6.05141	46.02	475.192	46.12	-4.6317	45.88	-2.26217	46.04	-6.4162	46.12	-3.3995	45.97	-1.06891	45.95	1.16356	46.11	34.2686	46.06	13.0004	46.34	67.289	46.18	88.6339
46.13	20.3441	46.05	5.49406	46.12	477.071	46.22	-4.65714	45.98	-2.23099	46.14	-6.34574	46.22	-3.34168	46.07	-1.05388	46.06	1.11145	46.21	34.3471	46.16	12.9536	46.44	67.2499	46.28	88.656
46.23	20.4035	46.16	4.96262	46.23	478.965	46.32	-4.64845	46.08	-2.19489	46.24	-6.26436	46.32	-3.27731	46.18	-1.0391	46.16	1.05157	46.31	34.4347	46.26	12.9098	46.54	67.2232	46.38	88.6751
46.34	20.4585	46.26	4.54212	46.34	480.821	46.43	-4.60114	46.18	-2.1564	46.34	-6.17022	46.42	-3.20338	46.28	-1.02457	46.26	0.991579	46.42	34.5314	46.36	12.8781	46.64	67.2102	46.5	88.6917
46.45	20.5246	46.36	4.07265	46.44	482.649	46.53	-4.52172	46.29	-2.11347	46.45	-6.07431	46.53	-3.12903	46.38	-1.01765	46.36	0.931468	46.52	34.628	46.47	12.8584	46.75	67.2109	46.6	88.6924
46.55	20.6019	46.46	3.6086	46.54	484.449	46.63	-4.41085	46.39	-2.06355	46.55	-5.96898	46.63	-3.06692	46.49	-1.01269	46.46	0.87067	46.62	34.714	46.57	12.8507	46.85	67.2113	46.7	88.6773
46.65	20.6828	46.56	3.14995	46.66	486.245	46.73	-4.27127	46.5	-2.00662	46.65	-5.85422	46.73	-3.01924	46.59	-1.00972	46.56	0.809184	46.73	34.7894	46.67	12.8611	46.95	67.2116	46.81	88.6419
46.76	20.7745	46.67	2.62309	46.76	488.051	46.84	-4.12521	46.6	-1.948	46.76	-5.74052	46.84	-2.99006	46.7	-1.01032	46.67	0.7497	46.83	34.8543	46.78	12.8918	47.05	67.2113	46.91	88.5941
46.86	20.8675	46.77	2.08717	46.86	489.867	46.94	-3.97268	46.7	-1.88416	46.86	-5.63505	46.94	-2.98846	46.8	-1.00796	46.77	0.692219	46.94	34.9206	46.88	12.943	47.18	67.2091	47.01	88.5412
46.97	20.9508	46.87	1.54219	46.97	491.694	47.04	-3.83299	46.81	-1.81508	46.96	-5.53781	47.04	-3.01447	46.9	-1.00265	46.87	0.627539	47.04	34.9882	46.98	13.0152	47.3	67.2072	47.11	88.4834
47.07	21.0245	46.97	1.0683	47.07	493.473	47.15	-3.71145	46.91	-1.74189	47.07	-5.4553	47.15	-3.06233	47.01	-0.999885	46.98	0.561114	47.14	35.0573	47.09	13.1114	47.4	67.2104	47.22	88.4203
47.18	21.0816	47.08	0.577564	47.17	495.205	47.25	-3.6134	47.01	-1.66874	47.17	-5.38677	47.25	-3.12914	47.11	-0.995528	47.08	0.492942	47.25	35.1308	47.19	13.2314	47.51	67.2256	47.32	88.3661
47.28	21.1222	47.18	0.0699659	47.27	496.89	47.36	-3.55381	47.11	-1.60059	47.28	-5.34401	47.35	-3.21399	47.21	-1.00252	47.18	0.42941	47.37	35.2078	47.29	13.3686	47.61	67.2527	47.43	88.3207
47.38	21.1516	47.28	-0.454489	47.38	498.587	47.46	-3.53267	47.21	-1.53743	47.38	-5.32703	47.45	-3.31687	47.32	-1.02085	47.29	0.373856	47.47	35.2883	47.39	13.5124	47.71	67.2919	47.53	88.2695
47.49	21.1744	47.39	-0.929536	47.48	500.294	47.56	-3.54276	47.32	-1.48362	47.48	-5.32727	47.56	-3.42971	47.42	-1.0565	47.39	0.326279	47.58	35.3815	47.5	13.6539	47.83	67.3361	47.64	88.2161
47.59	21.1837	47.5	-1.40955	47.58	502.012	47.66	-3.58406	47.42	-1.43425	47.59	-5.34771	47.66	-3.5311	47.52	-1.10775	47.49	0.293774	47.68	35.4848	47.6	13.7932	47.97	67.3844	47.74	88.1593
47.7	21.1869	47.6	-1.89454	47.68	503.718	47.77	-3.65774	47.53	-1.3893	47.69	-5.38833	47.76	-3.62225	47.63	-1.17461	47.59	0.276382	47.78	35.5983	47.7	13.9273	48.08	67.4369	47.84	88.099
47.8	21.1858	47.7	-2.31087	47.79	505.4	47.87	-3.75627	47.63	-1.34346	47.79	-5.44396	47.86	-3.69909	47.73	-1.25659	47.7	0.271414	47.89	35.722	47.81	14.0482	48.19	67.4857	47.94	88.0434
47.9	21.1836	47.8	-2.74473	47.89	507.058	47.97	-3.88027	47.73	-1.2879	47.9	-5.50054	47.96	-3.75528	47.83	-1.35527	47.8	0.27887	47.99	35.8377	47.91	14.1559	48.33	67.5308	48.04	87.9903
48	21.1862	47.91	-3.19611	47.99	508.693	48.08	-4.01296	47.84	-1.2226	48	-5.55122	48.07	-3.78535	47.94	-1.45637	47.9	0.295924	48.1	35.9453	48.01	14.2469	48.51	67.5798	48.15	87.9399
48.1	21.1936	48.01	-3.665	48.1	510.358	48.18	-4.15432	47.94	-1.14757	48.1	-5.59602	48.17	-3.79538	48.04	-1.55991	48.01	0.324857	48.2	36.045	48.11	14.313	48.61	67.6199	48.25	87.9056
48.21	21.2038	48.11	-4.13184	48.2	512.051	48.28	-4.29285	48.04	-1.06315	48.2	-5.63259	48.28	-3.78778	48.14	-1.65622	48.11	0.365669	48.3	36.1335	48.21	14.3496	48.72	67.6522	48.35	87.8841
48.31	21.2103	48.21	-4.59662	48.31	513.772	48.38	-4.42369	48.14	-0.974356	48.3	-5.6377	48.38	-3.76859	48.24	-1.73839	48.21	0.41889	48.41	36.2077	48.32	14.3634	48.82	67.6763	48.46	87.8852
48.41	21.2078	48.31	-5.05935	48.41	515.47	48.48	-4.54301	48.24	-0.881192	48.41	-5.61136	48.49	-3.74447	48.35	-1.80643	48.31	0.481178	48.51	36.2677	48.42	14.3544	48.93	67.6921	48.56	87.9204
48.51	21.1772	48.41	-5.52131	48.52	517.126	48.59	-4.65154	48.35	-0.782833	48.51	-5.5511	48.59	-3.72351	48.45	-1.84583	48.41	0.552531	48.61	36.3133	48.52	14.3412	49.03	67.7102	48.66	87.9845
48.62	21.1256	48.52	-5.98142	48.62	518.741	48.69	-4.7361	48.45	-0.697684	48.61	-5.45913	48.69	-3.71446	48.55	-1.86392	48.52	0.622586	48.72	36.3441	48.63	14.3238	49.18	67.7307	48.76	88.0663
48.72	21.0499	48.62	-6.43969	48.72	520.338	48.79	-4.79445	48.56	-0.625744	48.72	-5.33059	48.8	-3.72078	48.65	-1.86914	48.62	0.681576	48.82	36.3599	48.73	14.3074	49.3	67.7536	48.86	88.1658
48.83	20.9503	48.72	-6.89611	48.83	521.937	48.89	-4.82662	48.66	-0.567014	48.82	-5.17162	48.9	-3.74147	48.76	-1.86276	48.72	0.725183	48.92	36.3608	48.83	14.296	49.4	67.7793	48.97	88.2839
48.93	20.8368	48.83	-7.32364	48.93	523.543	48.99	-4.83517	48.76	-0.529271	48.92	-4.98752	49	-3.77654	48.86	-1.84741	48.83	0.753407	49.02	36.3539	48.93	14.2894	49.51	67.8169	49.07	88.4152
49.03	20.7012	48.93	-7.72228	49.03	525.157	49.09	-4.82546	48.87	-0.512515	49.03	-4.79836	49.1	-3.83109	48.96	-1.83856	48.93	0.771856	49.12	36.3392	49.03	14.2913	49.61	67.8667	49.17	88.5552
49.13	20.5433	49.03	-8.09202	49.13	526.744	49.2	-4.7953	48.97	-0.516746	49.13	-4.60412	49.2	-3.89897	49.07	-1.83619	49.03	0.773337	49.23	36.3166	49.14	14.3045	49.77	67.9246	49.27	88.6924
49.23	20.3743	49.13	-8.44782	49.24	528.313	49.3	-4.75087	49.07	-0.54093	49.23	-4.40787	49.31	-3.97775	49.17	-1.85692	49.14	0.75785	49.33	36.2861	49.24	14.3389	49.88	67.9868	49.38	88.827
49.34	20.2007	49.24	-8.78989	49.34	529.866	49.4	-4.70726	49.17	-0.579526	49.34	-4.23038	49.41	-4.05639	49.27	-1.89473	49.24	0.725209	49.44	36.2539	49.35	14.3947	49.98	68.0532	49.48	88.9446
49.44	20.0311	49.34	-9.11823	49.44	531.429	49.51	-4.66461	49.28	-0.632535	49.44	-4.07164	49.52	-4.12823	49.38	-1.93477	49.35	0.685906	49.54	36.2199	49.45	14.4656	50.09	68.1151	49.59	89.0451
49.54	19.8741	49.45	-9.43285	49.55	533.031	49.61	-4.6229	49.38	-0.699957	49.54	-3.92641	49.62	-4.19651	49.48	-1.9767	49.45	0.635617	49.65	36.1842	49.55	14.547	50.19	68.1883	49.69	89.1238
49.65	19.7344	49.55	-9.7378	49.65	534.67	49.71	-4.59727	49.48	-0.775118	49.64	-3.79776	49.72	-4.26123	49.58	-2.02052	49.55	0.574343	49.75	36.1626	49.65	14.6388	50.29	68.2729	49.8	89.2014
49.75	19.6021	49.66	-10.0331	49.75	536.349	49.82	-4.58718	49.59	-0.858016	49.74	-3.68558	49.83	-4.30942	49.68	-2.06224	49.66	0.507965	49.86	36.1589	49.75	14.7359	50.39	68.3687	49.91	89.2781
49.85	19.4772	49.76	-10.3187	49.85	538.015	49.92	-4.59263	49.69	-0.948652	49.85	-3.58373	49.93	-4.34176	49.79	-2.10185	49.76	0.438923	49.96	36.1731	49.86	14.8425	50.49	68.473	50.01	89.3471
49.96	19.3538	49.86	-10.6076	49.95	539.66	50.02	-4.6104	49.79	-1.04797	49.95	-3.49221	50.03	-4.35824	49.89	-2.13386	49.86	0.367215	50.06	36.2004	49.96	14.9647	50.6	68.5847	50.11	89.4178
50.06	19.2344	49.96	-10.9008	50.06	541.282	50.13	-4.6401	49.9	-1.15302	50.06	-3.40185	50.14	-4.3644	50	-2.15708	49.96	0.290056	50.16	36.2464	50.06	15.1023	50.7	68.7038	50.22	89.4948
50.17	19.1198	50.06	-11.1984	50.16	542.897	50.23	-4.6818	50.01	-1.2638	50.16	-3.31266	50.24	-4.36639	50.1	-2.18181	50.07	0.212355	50.27	36.311	50.17	15.2526	50.8	68.8296	50.32	89.583
50.27	19.015	50.16	-11.5005	50.26	544.511	50.34	-4.73049	50.11	-1.38032	50.26	-3.23167	50.34	-4.36552	50.2	-2.20216	50.17	0.132308	50.37	36.3943	50.27	15.4083	50.9	68.9656	50.42	89.6792
50.38	18.9199	50.27	-11.7916	50.37	546.122	50.44	-4.77107	50.21	-1.49418	50.37	-3.15291	50.45	-4.36573	50.31	-2.21814	50.27	0.0499155	50.47	36.49	50.37	15.5695	51.01	69.1116	50.52	89.7814
50.48	18.8336	50.37	-12.0719	50.47	547.731	50.54	-4.80092	50.31	-1.6054	50.47	-3.07639	50.55	-4.38114	50.41	-2.24026	50.37	-0.04081	50.57	36.6061	50.48	15.7421	51.11	69.2786	50.63	89.8894
50.58	18.7559	50.47	-12.3413	50.58	549.299	50.64	-4.82004	50.42	-1.71396	50.57	-3.00735	50.66	-4.40549	50.52	-2.27331	50.47	-0.127897	50.67	36.7425	50.58	15.9184	51.21	69.4421	50.73	90.0103
50.69	18.6901	50.57	-12.6303	50.68	550.833	50.74	-4.82651	50.52	-1.81563	50.68	-2.9458	50.76	-4.43878	50.62	-2.31673	50.57	-0.211346	50.78	36.8908	50.68	16.0983	51.31	69.6226	50.83	90.1261
50.79	18.6489	50.67	-12.9077	50.78	552.333	50.85	-4.81066	50.62	-1.90092	50.78	-2.90872	50.87	-4.48162	50.72	-2.3661	50.68	-0.289267	50.88	37.0403	50.78	16.2819	51.42	69.7951	50.93	90.2368
50.89	18.6303	50.77	-13.1737	50.88	553.829	50.95	-4.77249	50.73	-1.96984	50.89	-2.8961	50.97	-4.53434	50.83	-2.41556	50.78	-0.359783	50.98	37.1911	50.89	16.4601	51.52	69.9521	51.03	90.3438
51	18.6451	50.87	-13.4281	50.98	555.34	51.05	-4.72671	50.83	-2.02239	50.99	-2.91324	51.07	-4.59324	50.93	-2.47033	50.88	-0.418049	51.09	37.3478	50.99	16.6304	51.63	70.0934	51.14	90.4376
51.1	18.6932	50.97	-13.6827	51.08	556.865	51.16	-4.6737	50.93	-2.05784	51.09	-2.95453	51.18	-4.65594	51.03	-2.52546	50.99	-0.463082	51.19	37.5043	51.09	16.7926	51.73	70.2214	51.24	90.5239
51.2	18.7632	51.08	-13.9374	51.19	558.404	51.26	-4.6194	51.03	-2.0762	51.2	-3.01998	51.28	-4.72243	51.13	-2.57062	51.09	-0.503107	51.29	37.6598	51.19	16.9467	51.83	70.3438	51.34	90.6027
51.3	18.8443	51.18	-14.1922	51.29	559.913	51.36	-4.56883	51.14	-2.07747	51.3	-3.10256	51.38	-4.79176	51.23	-2.60417	51.19	-0.530866	51.39	37.8142	51.3	17.0959	51.93	70.4609	51.45	90.6841
51.4	18.923	51.28	-14.505	51.39	561.391	51.47	-4.52198	51.24	-2.07693	51.41	-3.20086	51.48	-4.86393	51.34	-2.62609	51.3	-0.546358	51.5	37.9629	51.4	17.2402	52.04	70.5727	51.55	90.7852
51.5	18.992	51.38	-14.8402	51.49	562.839	51.57	-4.5051	51.34	-2.06878	51.51	-3.30019	51.59	-4.91935	51.44	-2.64073	51.4	-0.551138	51.6	38.0944	51.5	17.3796	52.14	70.6817	51.65	90.9062
51.61	19.0534	51.49	-15.1979	51.59	564.274	51.67	-4.51819	51.44	-2.05302	51.62	-3.40055	51.69	-4.96103	51.54	-2.65162	51.51	-0.552854	51.71	38.2088	51.6	17.5154	52.25	70.7905	51.75	91.0401
51.71	19.0938	51.59	-15.4798	51.7	565.697	51.78	-4.55476	51.55	-2.03317	51.72	-3.49094	51.79	-4.98929	51.64	-2.65522	51.61	-0.548915	51.81	38.315	51.71	17.6413	52.35	70.8984	51.86	91.1965
51.81	19.1132	51.7	-15.7711	51.8	567.107	51.88	-4.62331	51.65	-2.02129	51.82	-3.56761	51.89	-4.99917	51.74	-2.65717	51.71	-0.540637	51.91	38.42	51.81	17.7573	52.46	71.0114	51.96	91.3705
51.92	19.1211	51.8	-16.0721	51.9	568.505	51.98	-4.72912	51.75	-2.01736	51.93	-3.63055	52	-4.99065	51.85	-2.66333	51.82	-0.528022	52.01	38.5206	51.91	17.8699	52.56	71.1347	52.07	91.553
52.02	19.1086	51.9	-16.3826	52.01	569.863	52.09	-4.85749	51.86	-2.0214	52.03	-3.67448	52.1	-4.96336	51.95	-2.66794	51.92	-0.518602	52.11	38.617	52.02	17.9699	52.71	71.2599	52.17	91.7386
52.13	19.0859	52.01	-16.7273	52.11	571.181	52.19	-5.00842	51.96	-2.03395	52.13	-3.69209	52.21	-4.91452	52.05	-2.67596	52.02	-0.512377	52.21	38.7138	52.12	18.0573	52.82	71.3883	52.29	91.9142
52.23	19.0637	52.11	-17.073	52.22	572.458	52.29	-5.16225	52.06	-2.05944	52.23	-3.6834	52.31	-4.85225	52.15	-2.6874	52.13	-0.501564	52.32	38.812	52.23	18.1322	52.94	71.5166	52.39	92.0797
52.33	19.0475	52.22	-17.4195	52.32	573.736	52.4	-5.31898	52.17	-2.09787	52.33	-3.64839	52.42	-4.77621	52.26	-2.69751	52.23	-0.491616	52.42	38.9115	52.33	18.1947	53.04	71.645	52.49	92.2274
52.43	19.0541	52.32	-17.7197	52.42	575.037	52.5	-5.47325	52.27	-2.13719	52.44	-3.5878	52.52	-4.68612	52.36	-2.70397	52.33	-0.485066	52.52	39.0145	52.44	18.245	53.14	71.761	52.59	92.3465
52.54	19.0837	52.42	-18.0088	52.52	576.36	52.6	-5.60513	52.38	-2.17826	52.54	-3.50652	52.62	-4.58641	52.46	-2.69387	52.43	-0.484515	52.62	39.1245	52.54	18.2828	53.24	71.8646	52.69	92.4422
52.64	19.1285	52.53	-18.2868	52.62	577.681	52.7	-5.70988	52.48	-2.22107	52.64	-3.40453	52.73	-4.47707	52.57	-2.66366	52.54	-0.493301	52.73	39.2437	52.65	18.3101	53.39	71.9534	52.79	92.5355
52.74	19.1945	52.64	-18.6188	52.73	579	52.81	-5.79402	52.58	-2.26211	52.75	-3.29284	52.83	-4.36587	52.67	-2.62458	52.64	-0.514016	52.83	39.3628	52.75	18.3387	53.5	72.0276	52.89	92.6265
52.84	19.2818	52.74	-18.9895	52.83	580.318	52.91	-5.85753	52.69	-2.29585	52.85	-3.1854	52.94	-4.26545	52.77	-2.57099	52.74	-0.543388	52.94	39.4748	52.85	18.3686	53.6	72.096	53	92.7213
52.95	19.3829	52.84	-19.3653	52.93	581.634	53.01	-5.88971	52.79	-2.31119	52.96	-3.08219	53.04	-4.17745	52.87	-2.50289	52.84	-0.581734	53.04	39.5826	52.96	18.3999	53.72	72.1543	53.1	92.82
53.05	19.4971	52.94	-19.7464	53.03	582.965	53.11	-5.89057	52.89	-2.30814	53.06	-2.98323	53.14	-4.10593	52.98	-2.42727	52.94	-0.626363	53.14	39.6816	53.06	18.4291	53.84	72.2179	53.21	92.9206
53.16	19.6208	53.05	-20.0809	53.13	584.328	53.21	-5.85946	53	-2.29852	53.16	-2.90268	53.24	-4.04614	53.08	-2.34414	53.05	-0.677449	53.25	39.7755	53.16	18.4563	53.94	72.2891	53.31	93.0307
53.26	19.748	53.15	-20.4022	53.24	585.723	53.31	-5.8122	53.1	-2.27793	53.27	-2.84738	53.35	-3.99544	53.18	-2.26776	53.15	-0.730746	53.35	39.8676	53.26	18.4813	54.05	72.3536	53.42	93.1467
53.37	19.8734	53.25	-20.7104	53.34	587.123	53.42	-5.74527	53.2	-2.24635	53.37	-2.81733	53.45	-3.95385	53.28	-2.20116	53.26	-0.788538	53.45	39.958	53.36	18.5028	54.15	72.4189	53.52	93.2632
53.47	19.9912	53.36	-21.01	53.44	588.494	53.52	-5.66404	53.31	-2.20449	53.48	-2.8118	53.55	-3.91919	53.39	-2.13381	53.36	-0.848291	53.56	40.047	53.46	18.5339	54.25	72.4892	53.62	93.3801
53.57	20.1015	53.46	-21.294	53.54	589.838	53.62	-5.56851	53.41	-2.16356	53.58	-2.82583	53.65	-3.89647	53.49	-2.07863	53.46	-0.917463	53.66	40.1355	53.56	18.5747	54.36	72.5668	53.73	93.4824
53.67	20.2111	53.56	-21.5623	53.64	591.177	53.72	-5.46461	53.51	-2.13128	53.68	-2.85943	53.75	-3.88568	53.59	-2.03564	53.57	-0.992717	53.76	40.2216	53.66	18.6252	54.47	72.6519	53.83	93.5589
53.78	20.3285	53.66	-21.8149	53.75	592.511	53.83	-5.35236	53.62	-2.10764	53.79	-2.91259	53.86	-3.87874	53.69	-2.00019	53.67	-1.07405	53.86	40.3098	53.77	18.6791	54.57	72.7328	53.93	93.6209
53.88	20.4536	53.76	-22.0139	53.85	593.849	53.93	-5.24494	53.72	-2.08468	53.89	-2.96619	53.96	-3.88173	53.8	-1.97229	53.78	-1.15882	53.97	40.3992	53.87	18.7364	54.68	72.8091	54.04	93.6673
53.98	20.5894	53.87	-22.1926	53.96	595.192	54.03	-5.14779	53.82	-2.07349	53.99	-3.02512	54.06	-3.88836	53.9	-1.9435	53.88	-1.23699	54.07	40.4917	53.98	18.7971	54.78	72.8851	54.14	93.6992
54.09	20.7366	53.97	-22.3512	54.06	596.52	54.13	-5.07203	53.93	-2.07408	54.09	-3.08937	54.17	-3.89962	54	-1.91021	53.99	-1.30424	54.17	40.5873	54.09	18.8725	54.88	72.9608	54.24	93.7096
54.19	20.8816	54.07	-22.5333	54.17	597.814	54.24	-5.01831	54.03	-2.07772	54.19	-3.15364	54.27	-3.92028	54.1	-1.87672	54.09	-1.36039	54.27	40.6806	54.2	18.968	55.01	73.0268	54.35	93.6985
54.29	21.0304	54.17	-22.7125	54.27	599.073	54.34	-4.98546	54.14	-2.093	54.3	-3.21662	54.37	-3.93539	54.2	-1.8288	54.19	-1.39821	54.37	40.7692	54.3	19.0834	55.13	73.081	54.45	93.6737
54.4	21.1844	54.28	-22.8887	54.37	600.316	54.45	-4.97917	54.24	-2.11992	54.4	-3.2783	54.48	-3.94496	54.31	-1.77509	54.3	-1.41541	54.47	40.8531	54.41	19.2189	55.24	73.1232	54.56	93.6306
54.5	21.3402	54.38	-23.062	54.48	601.549	54.55	-4.99943	54.34	-2.15848	54.5	-3.3387	54.58	-3.95141	54.41	-1.71919	54.4	-1.412	54.57	40.9373	54.51	19.3526	55.34	73.1634	54.66	93.5694
54.6	21.4978	54.48	-23.2391	54.58	602.782	54.65	-5.03113	54.44	-2.19797	54.61	-3.40523	54.68	-3.95292	54.51	-1.6611	54.5	-1.385	54.68	41.0168	54.61	19.4843	55.44	73.2059	54.76	93.4998
54.71	21.647	54.59	-23.4202	54.68	604.016	54.76	-5.07306	54.54	-2.23069	54.71	-3.4779	54.79	-3.94948	54.62	-1.61567	54.6	-1.34489	54.78	41.0915	54.71	19.6143	55.54	73.2595	54.86	93.4221
54.81	21.7863	54.69	-23.6053	54.78	605.217	54.86	-5.1194	54.64	-2.25663	54.82	-3.55671	54.89	-3.93785	54.72	-1.58038	54.71	-1.28736	54.88	41.164	54.81	19.738	55.65	73.3133	54.96	93.3347
54.91	21.9158	54.8	-23.8267	54.88	606.383	54.96	-5.15694	54.75	-2.28672	54.92	-3.63857	54.99	-3.91196	54.83	-1.55073	54.81	-1.21505	54.99	41.2379	54.91	19.8544	55.81	73.3701	55.07	93.2291
55.01	22.0325	54.9	-24.0538	54.98	607.513	55.06	-5.18043	54.85	-2.3193	55.02	-3.7233	55.09	-3.87873	54.93	-1.53516	54.91	-1.14523	55.09	41.3074	55.01	19.9635	55.93	73.4374	55.17	93.1042
55.12	22.1363	55.01	-24.2865	55.09	608.627	55.16	-5.17872	54.95	-2.35436	55.13	-3.81088	55.19	-3.83716	55.04	-1.5343	55.01	-1.08222	55.19	41.3725	55.12	20.0616	56.04	73.5054	55.27	92.9793
55.22	22.2363	55.11	-24.4952	55.19	609.73	55.27	-5.15182	55.06	-2.3919	55.23	-3.90133	55.29	-3.78725	55.14	-1.54668	55.12	-1.02769	55.29	41.438	55.22	20.1375	56.14	73.5842	55.38	92.8546
55.33	22.3326	55.21	-24.7054	55.29	610.845	55.37	-5.10126	55.16	-2.4263	55.33	-3.98504	55.4	-3.73234	55.25	-1.5723	55.22	-0.991698	55.4	41.5052	55.32	20.1913	56.24	73.6736	55.48	92.7254
55.43	22.4231	55.31	-24.9169	55.39	611.974	55.47	-5.02918	55.26	-2.45754	55.44	-4.06204	55.5	-3.67244	55.35	-1.59219	55.33	-0.974238	55.54	41.5769	55.44	20.2228	56.35	73.7649	55.58	92.6013
55.53	22.5098	55.42	-25.1299	55.49	613.108	55.58	-4.93558	55.36	-2.48564	55.54	-4.13231	55.6	-3.60624	55.45	-1.62272	55.43	-0.973509	55.64	41.6559	55.54	20.2359	56.45	73.8635	55.68	92.4855
55.64	22.5928	55.52	-25.3682	55.6	614.236	55.68	-4.83558	55.47	-2.51502	55.65	-4.20321	55.7	-3.53165	55.55	-1.6639	55.53	-0.985371	55.76	41.744	55.65	20.2306	56.55	73.9633	55.79	92.3844
55.74	22.6808	55.63	-25.5987	55.7	615.358	55.79	-4.74512	55.57	-2.52537	55.75	-4.2634	55.81	-3.45356	55.65	-1.70087	55.64	-0.995164	55.88	41.8335	55.75	20.2069	56.66	74.0546	55.89	92.2982
55.86	22.7611	55.73	-25.8215	55.81	616.5	55.89	-4.67002	55.67	-2.5167	55.85	-4.31289	55.91	-3.37521	55.76	-1.73113	55.74	-1.00721	56	41.9216	55.86	20.1832	56.76	74.1625	55.99	92.2154
55.96	22.8261	55.83	-25.9695	55.91	617.657	55.99	-4.61029	55.78	-2.48901	55.95	-4.35167	56.01	-3.29681	55.86	-1.75972	55.85	-1.01529	56.1	42.0084	55.96	20.1605	56.87	74.2602	56.09	92.1444
56.06	22.8758	55.93	-26.1046	56.01	618.827	56.1	-4.58037	55.88	-2.45343	56.06	-4.36306	56.11	-3.22379	55.96	-1.78665	55.95	-1.00989	56.21	42.0978	56.07	20.139	56.97	74.3547	56.2	92.0853
56.19	22.9129	56.03	-26.2267	56.11	620.012	56.2	-4.5735	55.99	-2.40997	56.16	-4.34708	56.22	-3.15616	56.07	-1.81714	56.05	-0.991015	56.31	42.1898	56.17	20.1203	57.08	74.4537	56.3	92.034
56.29	22.9356	56.14	-26.3359	56.21	621.2	56.31	-4.58966	56.09	-2.35862	56.27	-4.30372	56.32	-3.09761	56.17	-1.85709	56.15	-0.961845	56.41	42.2669	56.27	20.1129	57.18	74.5483	56.4	91.9903
56.39	22.9439	56.24	-26.4637	56.31	622.367	56.41	-4.62848	56.19	-2.30663	56.37	-4.23473	56.43	-3.05425	56.27	-1.9065	56.26	-0.923363	56.51	42.329	56.37	20.1169	57.28	74.6384	56.51	91.9486
56.49	22.9384	56.35	-26.5857	56.42	623.515	56.52	-4.67974	56.29	-2.2598	56.47	-4.14835	56.53	-3.01929	56.38	-1.97567	56.36	-0.876038	56.61	42.3742	56.47	20.1321	57.38	74.7123	56.61	91.9103
56.6	22.9261	56.45	-26.7021	56.52	624.664	56.62	-4.74341	56.39	-2.21812	56.58	-4.04458	56.63	-2.99404	56.48	-2.05748	56.46	-0.821673	56.71	42.3996	56.58	20.1436	57.49	74.7645	56.71	91.8724
56.73	22.9207	56.56	-26.7462	56.62	625.832	56.72	-4.81951	56.5	-2.17026	56.68	-3.92343	56.74	-2.97723	56.59	-2.15194	56.57	-0.761748	56.82	42.4104	56.68	20.1512	57.59	74.7937	56.81	91.8282
56.84	22.9219	56.66	-26.7867	56.72	627.019	56.82	-4.88226	56.6	-2.14232	56.78	-3.81091	56.84	-2.96946	56.69	-2.25904	56.67	-0.703383	56.92	42.4161	56.79	20.1551	57.7	74.8024	56.92	91.7777
56.94	22.9196	56.76	-26.8235	56.83	628.226	56.93	-4.93499	56.71	-2.13432	56.89	-3.70705	56.94	-2.97071	56.8	-2.37775	56.78	-0.646578	57.03	42.4165	56.89	20.1416	57.8	74.7879	57.02	91.7288
57.07	22.9215	56.86	-26.8902	56.93	629.424	57.03	-4.97772	56.81	-2.14624	56.99	-3.61183	57.05	-2.98045	56.9	-2.49787	56.88	-0.600147	57.13	42.4139	56.99	20.1224	57.9	74.7628	57.13	91.6815
57.18	22.9275	56.97	-26.9886	57.04	630.616	57.13	-5.00128	56.91	-2.1659	57.09	-3.54061	57.15	-2.99493	57	-2.61941	56.99	-0.570421	57.23	42.408	57.1	20.0973	58.01	74.7347	57.24	91.6406
57.28	22.9313	57.07	-27.0959	57.14	631.8	57.23	-5.00866	57.02	-2.19176	57.2	-3.47731	57.25	-3.01415	57.1	-2.73652	57.09	-0.557399	57.34	42.4019	57.2	20.0665	58.11	74.7006	57.34	91.6054
57.38	22.9327	57.18	-27.2123	57.25	632.979	57.34	-4.99987	57.12	-2.22383	57.3	-3.42193	57.36	-3.03442	57.2	-2.84131	57.2	-0.556239	57.44	42.4084	57.3	20.0231	58.21	74.6606	57.44	91.5731
57.49	22.9218	57.28	-27.2698	57.35	634.164	57.44	-4.9749	57.22	-2.25502	57.4	-3.38563	57.46	-3.05835	57.31	-2.93378	57.3	-0.564164	57.55	42.4181	57.41	19.967	58.32	74.6188	57.54	91.5494
57.59	22.8986	57.38	-27.3261	57.46	635.354	57.54	-4.94405	57.33	-2.27512	57.5	-3.36016	57.56	-3.08463	57.41	-3.01394	57.4	-0.580263	57.65	42.4331	57.51	19.8983	58.42	74.5804	57.64	91.5366
57.69	22.8585	57.48	-27.3811	57.56	636.542	57.64	-4.90999	57.43	-2.28413	57.61	-3.34552	57.66	-3.11325	57.51	-3.08483	57.5	-0.604537	57.75	42.4534	57.61	19.8314	58.52	74.5452	57.75	91.5356
57.8	22.7882	57.59	-27.5025	57.67	637.683	57.74	-4.87271	57.54	-2.2934	57.71	-3.34172	57.77	-3.14574	57.62	-3.15367	57.61	-0.632976	57.86	42.4757	57.72	19.7695	58.63	74.5201	57.85	91.5462
57.9	22.6875	57.69	-27.6548	57.77	638.776	57.85	-4.84205	57.64	-2.29527	57.82	-3.33544	57.87	-3.17371	57.72	-3.22046	57.71	-0.662081	57.96	42.4986	57.82	19.7129	58.73	74.5039	57.96	91.5637
58	22.5774	57.79	-27.8071	57.87	639.823	57.95	-4.81501	57.74	-2.29378	57.92	-3.3407	57.98	-3.19718	57.83	-3.28875	57.82	-0.691855	58.07	42.52	57.92	19.6613	58.85	74.4993	58.06	91.5814
58.11	22.4574	57.9	-27.9592	57.97	640.84	58.05	-4.79159	57.85	-2.28891	58.02	-3.35749	58.08	-3.21646	57.93	-3.35314	57.92	-0.719704	58.17	42.5379	58.03	19.6154	58.95	74.5014	58.16	91.5991
58.21	22.3277	58	-28.0392	58.07	641.847	58.16	-4.7718	57.95	-2.28632	58.12	-3.36028	58.19	-3.22307	58.03	-3.41363	58.03	-0.745064	58.27	42.5568	58.13	19.5751	59.05	74.5024	58.26	91.612
58.31	22.1918	58.1	-28.1031	58.18	642.843	58.26	-4.76093	58.05	-2.29866	58.23	-3.36514	58.29	-3.21538	58.13	-3.47022	58.13	-0.767616	58.37	42.568	58.24	19.5404	59.16	74.5046	58.36	91.6205
58.41	22.0441	58.21	-28.151	58.28	643.833	58.36	-4.75064	58.16	-2.32592	58.33	-3.37206	58.39	-3.1934	58.23	-3.51969	58.23	-0.787362	58.47	42.576	58.34	19.5229	59.26	74.5079	58.47	91.6349
58.52	21.8947	58.32	-28.2363	58.38	644.802	58.47	-4.74096	58.26	-2.365	58.44	-3.37219	58.5	-3.15925	58.34	-3.55464	58.33	-0.806905	58.58	42.5791	58.44	19.5185	59.36	74.5057	58.57	91.6552
58.62	21.7435	58.42	-28.3052	58.48	645.749	58.57	-4.72752	58.36	-2.42157	58.54	-3.36936	58.6	-3.13086	58.44	-3.57508	58.44	-0.824443	58.68	42.5709	58.54	19.5272	59.47	74.5116	58.67	91.6825
58.72	21.5838	58.52	-28.3577	58.59	646.675	58.67	-4.70989	58.46	-2.48812	58.64	-3.36818	58.71	-3.10822	58.55	-3.57795	58.54	-0.839975	58.79	42.5515	58.65	19.5625	59.57	74.5255	58.77	91.7237
58.82	21.4178	58.63	-28.3689	58.69	647.62	58.78	-4.68808	58.56	-2.56465	58.74	-3.36865	58.81	-3.09106	58.65	-3.57629	58.65	-0.856035	58.9	42.5216	58.75	19.6124	59.67	74.5447	58.88	91.7789
58.92	21.2454	58.73	-28.3459	58.8	648.594	58.88	-4.66207	58.66	-2.64674	58.84	-3.38417	58.91	-3.08333	58.76	-3.57011	58.75	-0.860684	59	42.4813	58.85	19.6768	59.77	74.5686	58.98	91.8531
59.03	21.0601	58.84	-28.3199	58.9	649.6	58.98	-4.63414	58.76	-2.72267	58.95	-3.40072	59.02	-3.08504	58.86	-3.55941	58.85	-0.853922	59.1	42.4446	58.95	19.7557	59.87	74.5972	59.08	91.9498
59.13	20.8738	58.94	-28.2907	59	650.644	59.08	-4.61119	58.87	-2.79242	59.05	-3.4183	59.12	-3.09618	58.96	-3.56529	58.96	-0.83575	59.21	42.4091	59.05	19.8409	59.98	74.6378	59.18	92.0579
59.23	20.6863	59.04	-28.3233	59.11	651.693	59.18	-4.59321	58.97	-2.85306	59.15	-3.4591	59.22	-3.11524	59.07	-3.58776	59.06	-0.805003	59.31	42.3748	59.16	19.9415	60.08	74.6907	59.29	92.1774
59.33	20.4979	59.14	-28.3755	59.21	652.747	59.29	-4.57867	59.07	-2.89531	59.26	-3.52384	59.33	-3.14731	59.17	-3.62682	59.17	-0.76252	59.41	42.3456	59.26	20.0576	60.18	74.754	59.39	92.3065
59.43	20.3222	59.25	-28.4472	59.32	653.807	59.39	-4.57035	59.18	-2.92233	59.36	-3.60193	59.43	-3.19238	59.27	-3.68482	59.27	-0.708302	59.51	42.3215	59.36	20.165	60.29	74.8276	59.49	92.4377
59.54	20.1665	59.35	-28.4931	59.42	654.877	59.49	-4.56825	59.28	-2.93412	59.47	-3.6934	59.54	-3.24569	59.37	-3.76529	59.37	-0.642522	59.62	42.3114	59.47	20.2629	60.39	74.9095	59.59	92.5712
59.64	20.0309	59.45	-28.5601	59.52	655.974	59.6	-4.57353	59.38	-2.92084	59.57	-3.78885	59.64	-3.30736	59.48	-3.86823	59.47	-0.587241	59.72	42.3185	59.57	20.3511	60.5	74.995	59.71	92.7033
59.75	19.9214	59.55	-28.6482	59.62	657.099	59.7	-4.5899	59.48	-2.88998	59.67	-3.88368	59.74	-3.37738	59.58	-3.98498	59.58	-0.542457	59.83	42.3384	59.67	20.4215	60.6	75.0844	59.82	92.8309
59.85	19.8276	59.66	-28.7574	59.72	658.239	59.8	-4.61736	59.59	-2.84155	59.78	-3.9779	59.85	-3.45575	59.68	-4.08971	59.68	-0.508173	59.93	42.3665	59.78	20.486	60.7	75.1749	59.92	92.9539
59.96	19.7495	59.76	-28.9067	59.82	659.371	59.9	-4.6559	59.69	-2.78182	59.88	-4.05399	59.95	-3.54325	59.78	-4.18242	59.78	-0.492736	60.03	42.4048	59.88	20.5416	60.8	75.2621	60.02	93.0722
60.06	19.6886	59.87	-29.0681	59.92	660.494	60.01	-4.70293	59.79	-2.7215	59.99	-4.11812	60.06	-3.62902	59.9	-4.26312	59.89	-0.494875	60.14	42.4413	59.99	20.5884	60.91	75.3458	60.12	93.1822
60.16	19.6225	59.97	-29.2415	60.02	661.609	60.11	-4.75565	59.9	-2.66054	60.09	-4.17028	60.16	-3.71305	60	-4.32573	59.99	-0.514587	60.24	42.4713	60.09	20.6331	61.01	75.426	60.22	93.2838
60.26	19.5515	60.07	-29.3675	60.12	662.723	60.21	-4.81405	60	-2.59894	60.19	-4.21048	60.26	-3.80143	60.11	-4.36618	60.09	-0.549229	60.34	42.4947	60.19	20.6673	61.11	75.5069	60.34	93.3771
60.36	19.4753	60.17	-29.4857	60.23	663.848	60.31	-4.88226	60.1	-2.53655	60.29	-4.23333	60.36	-3.89036	60.21	-4.38448	60.2	-0.59125	60.45	42.5135	60.29	20.6913	61.22	75.5791	60.44	93.463
60.47	19.3859	60.28	-29.5961	60.33	664.981	60.42	-4.96275	60.2	-2.47019	60.4	-4.24941	60.46	-3.97985	60.31	-4.38	60.3	-0.640649	60.55	42.5317	60.39	20.7233	61.33	75.6426	60.55	93.5419
60.57	19.2765	60.38	-29.7282	60.43	666.123	60.52	-5.05553	60.3	-2.39988	60.5	-4.25871	60.57	-4.0699	60.42	-4.35674	60.41	-0.695763	60.65	42.5445	60.49	20.7689	61.44	75.6906	60.65	93.6136
60.68	19.1472	60.48	-29.8718	60.54	667.234	60.62	-5.15944	60.41	-2.3225	60.6	-4.25814	60.67	-4.14917	60.52	-4.31472	60.51	-0.741419	60.75	42.5497	60.59	20.8331	61.55	75.7232	60.75	93.6781
60.78	18.9993	60.59	-30.0042	60.64	668.313	60.72	-5.26421	60.51	-2.23806	60.7	-4.24911	60.77	-4.21768	60.62	-4.26259	60.61	-0.777617	60.86	42.5492	60.7	20.9158	61.65	75.7439	60.86	93.7325
60.88	18.8427	60.69	-30.1256	60.74	669.36	60.83	-5.36814	60.61	-2.14702	60.81	-4.23161	60.88	-4.27541	60.73	-4.1988	60.71	-0.804358	60.96	42.5392	60.8	21.022	61.75	75.7464	60.96	93.7812
60.98	18.6776	60.79	-30.1858	60.85	670.388	60.93	-5.47121	60.71	-2.04937	60.91	-4.20836	60.98	-4.32096	60.83	-4.12432	60.81	-0.825781	61.07	42.5203	60.9	21.1544	61.86	75.7367	61.06	93.8243
61.08	18.5037	60.9	-30.2462	60.95	671.404	61.03	-5.56381	60.81	-1.96244	61.01	-4.18455	61.09	-4.36031	60.93	-4.03915	60.91	-0.837372	61.17	42.4925	61.01	21.313	61.96	75.7203	61.17	93.8618
61.19	18.3385	61	-30.3069	61.05	672.408	61.14	-5.64718	60.92	-1.88625	61.11	-4.16018	61.19	-4.39345	61.04	-3.94581	61.02	-0.839133	61.27	42.4531	61.11	21.4754	62.06	75.6971	61.27	93.9129
61.29	18.182	61.1	-30.428	61.15	673.394	61.24	-5.72133	61.02	-1.82081	61.21	-4.13523	61.29	-4.42016	61.14	-3.84888	61.12	-0.837286	61.37	42.4006	61.22	21.6411	62.17	75.6722	61.37	93.9775
61.39	18.0341	61.2	-30.5787	61.26	674.352	61.34	-5.78215	61.12	-1.76812	61.32	-4.12098	61.4	-4.43442	61.24	-3.74838	61.22	-0.826354	61.47	42.335	61.32	21.81	62.28	75.6434	61.48	94.0557
61.49	17.8942	61.3	-30.7378	61.36	675.283	61.45	-5.83945	61.23	-1.72817	61.42	-4.11312	61.5	-4.4362	61.34	-3.64492	61.32	-0.806339	61.58	42.252	61.42	21.9804	62.38	75.6105	61.58	94.1397
61.6	17.7516	61.41	-30.9052	61.46	676.183	61.55	-5.89784	61.33	-1.70311	61.52	-4.11167	61.6	-4.42552	61.45	-3.52963	61.42	-0.778905	61.68	42.1693	61.53	22.1347	62.48	75.5815	61.68	94.2297
61.7	17.6064	61.51	-31.0346	61.56	677.076	61.66	-5.95733	61.43	-1.69442	61.63	-4.12752	61.71	-4.4071	61.55	-3.40088	61.53	-0.739406	61.79	42.0869	61.63	22.2675	62.58	75.5563	61.78	94.3257
61.81	17.4586	61.61	-31.1727	61.67	677.968	61.76	-6.0243	61.54	-1.69632	61.73	-4.15106	61.81	-4.38774	61.65	-3.25865	61.63	-0.696895	61.89	42.0076	61.74	22.3791	62.69	75.5356	61.89	94.426
61.91	17.304	61.71	-31.3195	61.77	678.859	61.86	-6.09642	61.64	-1.70834	61.83	-4.18227	61.92	-4.36742	61.75	-3.10595	61.73	-0.651373	61.99	41.9407	61.84	22.4747	62.79	75.5254	61.99	94.5145
62.01	17.1426	61.81	-31.5151	61.88	679.736	61.96	-6.17369	61.74	-1.73048	61.93	-4.22118	62.02	-4.34698	61.85	-2.9418	61.84	-0.60136	62.09	41.8864	61.94	22.5561	62.89	75.5273	62.09	94.5911
62.11	16.9744	61.92	-31.7264	61.98	680.59	62.07	-6.26575	61.85	-1.75661	62.04	-4.25974	62.12	-4.33561	61.96	-2.76621	61.94	-0.558953	62.19	41.8432	62.05	22.6233	63	75.5372	62.19	94.6557
62.22	16.8062	62.02	-31.9414	62.08	681.422	62.17	-6.36386	61.95	-1.78674	62.14	-4.2985	62.23	-4.33332	62.06	-2.57667	62.04	-0.524152	62.3	41.8161	62.15	22.6892	63.1	75.5549	62.29	94.7095
62.32	16.6433	62.12	-32.1336	62.18	682.25	62.27	-6.46523	62.05	-1.8262	62.24	-4.33748	62.33	-4.34032	62.16	-2.38227	62.14	-0.490733	62.4	41.8048	62.25	22.748	63.2	75.5599	62.39	94.7523
62.42	16.4856	62.23	-32.2699	62.29	683.076	62.37	-6.56984	62.15	-1.87402	62.35	-4.36675	62.43	-4.35638	62.27	-2.19464	62.25	-0.466821	62.5	41.8093	62.36	22.7996	63.3	75.5619	62.5	94.7844
62.52	16.3376	62.33	-32.3944	62.39	683.918	62.47	-6.66942	62.25	-1.93177	62.45	-4.40665	62.54	-4.38151	62.37	-2.01378	62.35	-0.444981	62.6	41.8297	62.46	22.8441	63.4	75.5587	62.6	94.8131
62.63	16.2093	62.43	-32.507	62.49	684.779	62.58	-6.75676	62.36	-1.99729	62.56	-4.45719	62.64	-4.41571	62.47	-1.85677	62.46	-0.425212	62.71	41.8645	62.56	22.9069	63.51	75.5513	62.7	94.847
62.73	16.0971	62.54	-32.6555	62.6	685.653	62.68	-6.83186	62.46	-2.08078	62.66	-4.51608	62.74	-4.45302	62.58	-1.72525	62.56	-0.410291	62.81	41.9129	62.67	22.986	63.61	75.5355	62.81	94.8861
62.83	16.001	62.64	-32.8157	62.7	686.531	62.78	-6.89264	62.56	-2.17736	62.77	-4.58445	62.85	-4.49083	62.68	-1.61922	62.66	-0.399767	62.91	41.9723	62.77	23.0815	63.72	75.5115	62.91	94.9282
62.93	15.9192	62.74	-32.9589	62.8	687.416	62.89	-6.94048	62.66	-2.28703	62.87	-4.65777	62.95	-4.52913	62.79	-1.54279	62.77	-0.393639	63.01	42.0361	62.87	23.1767	63.82	75.4793	63.02	94.9726
63.03	15.8448	62.84	-33.0439	62.9	688.326	62.99	-6.9733	62.77	-2.40169	62.97	-4.73605	63.06	-4.56667	62.89	-1.47989	62.87	-0.393385	63.12	42.1021	62.98	23.2665	63.93	75.4417	63.12	95.0195
63.14	15.778	62.95	-33.0707	63.01	689.261	63.09	-6.99111	62.87	-2.50901	63.07	-4.81458	63.16	-4.59853	62.99	-1.43051	62.97	-0.390068	63.22	42.1719	63.08	23.3508	64.04	75.3989	63.22	95.0688
63.24	15.7002	63.05	-33.0822	63.11	690.237	63.2	-7.00164	62.97	-2.60495	63.18	-4.87881	63.27	-4.62472	63.09	-1.39465	63.07	-0.383688	63.33	42.235	63.18	23.4288	64.14	75.351	63.33	95.1119
63.34	15.6061	63.16	-33.0786	63.21	691.247	63.3	-7.01305	63.07	-2.6842	63.28	-4.92874	63.37	-4.64523	63.2	-1.37145	63.18	-0.374246	63.43	42.292	63.29	23.4971	64.25	75.3109	63.43	95.1533
63.44	15.4939	63.26	-33.1245	63.32	692.268	63.4	-7.02535	63.18	-2.74405	63.38	-4.9677	63.48	-4.67716	63.3	-1.34929	63.28	-0.352199	63.53	42.3428	63.39	23.5614	64.35	75.2786	63.53	95.193
63.55	15.3599	63.36	-33.1973	63.42	693.279	63.5	-7.04007	63.28	-2.78299	63.49	-4.98384	63.58	-4.7205	63.4	-1.32816	63.39	-0.324982	63.64	42.3932	63.49	23.6219	64.46	75.2614	63.63	95.2305
63.65	15.2103	63.47	-33.279	63.52	694.282	63.61	-7.06811	63.39	-2.80103	63.59	-4.97655	63.69	-4.77526	63.5	-1.29973	63.49	-0.292594	63.74	42.4318	63.59	23.6767	64.56	75.2562	63.74	95.2668
63.75	15.0464	63.57	-33.3366	63.62	695.269	63.71	-7.11226	63.49	-2.80166	63.69	-4.94583	63.79	-4.84406	63.61	-1.27764	63.59	-0.25226	63.84	42.466	63.7	23.7323	64.66	75.2673	63.84	95.3018
63.85	14.8681	63.68	-33.3903	63.73	696.24	63.81	-7.17251	63.6	-2.79429	63.79	-4.89496	63.9	-4.91711	63.71	-1.26189	63.69	-0.19838	63.95	42.4986	63.8	23.7884	64.77	75.2839	63.94	95.338
63.96	14.6875	63.78	-33.4688	63.83	697.195	63.91	-7.24782	63.7	-2.78643	63.9	-4.82385	64	-4.9944	63.82	-1.25247	63.8	-0.130957	64.05	42.5328	63.9	23.8406	64.87	75.306	64.04	95.3799
64.06	14.5069	63.89	-33.597	63.93	698.127	64.01	-7.34025	63.8	-2.78616	64	-4.73249	64.11	-5.07593	63.92	-1.25816	63.9	-0.0499881	64.16	42.574	64.01	23.8921	64.97	75.3267	64.15	95.4256
64.17	14.3264	63.99	-33.7833	64.03	699.024	64.12	-7.44979	63.91	-2.79166	64.11	-4.62562	64.21	-5.14976	64.03	-1.27897	64	0.0321102	64.26	42.6221	64.11	23.9434	65.08	75.3449	64.25	95.4749
64.27	14.1509	64.09	-33.9966	64.13	699.871	64.22	-7.57207	64.01	-2.81444	64.21	-4.51724	64.31	-5.21588	64.13	-1.31488	64.11	0.115338	64.37	42.6756	64.22	23.9943	65.18	75.3547	64.35	95.5242
64.38	13.9688	64.19	-34.2217	64.23	700.669	64.32	-7.69483	64.11	-2.85198	64.31	-4.4065	64.42	-5.2743	64.23	-1.35298	64.21	0.199696	64.47	42.7339	64.32	24.0505	65.28	75.36	64.45	95.5637
64.48	13.787	64.3	-34.4011	64.34	701.445	64.42	-7.82155	64.21	-2.90426	64.41	-4.2934	64.52	-5.31451	64.33	-1.39331	64.31	0.268049	64.57	42.7968	64.42	24.097	65.39	75.3605	64.55	95.5934
64.58	13.6055	64.4	-34.5435	64.44	702.217	64.53	-7.95224	64.31	-2.96943	64.52	-4.17303	64.62	-5.32518	64.44	-1.43589	64.41	0.320921	64.68	42.8587	64.53	24.1336	65.49	75.3492	64.65	95.6138
64.68	13.4098	64.5	-34.6667	64.54	702.986	64.63	-8.07207	64.41	-3.04431	64.62	-4.05656	64.72	-5.30631	64.54	-1.48071	64.52	0.358312	64.78	42.922	64.63	24.1709	65.6	75.329	64.76	95.6121
64.79	13.2134	64.6	-34.8036	64.65	703.773	64.73	-8.17826	64.52	-3.12543	64.72	-3.944	64.82	-5.25789	64.64	-1.51081	64.62	0.385353	64.88	42.9826	64.74	24.2045	65.71	75.3019	64.86	95.5884
64.89	13.0165	64.71	-34.9338	64.75	704.564	64.84	-8.2708	64.62	-3.21405	64.82	-3.85215	64.92	-5.19239	64.74	-1.52619	64.72	0.413824	64.98	43.0405	64.84	24.2369	65.81	75.2748	64.96	95.5425
64.99	12.8114	64.81	-35.0572	64.85	705.358	64.94	-8.34747	64.72	-3.30336	64.93	-3.78563	65.02	-5.1098	64.84	-1.52685	64.83	0.443724	65.09	43.0973	64.95	24.2761	65.92	75.2487	65.07	95.489
65.09	12.6109	64.91	-35.1586	64.96	706.155	65.04	-8.40826	64.82	-3.39171	65.03	-3.75194	65.13	-5.01012	64.95	-1.52566	64.93	0.475053	65.19	43.1489	65.05	24.3298	66.02	75.2177	65.17	95.4314
65.2	12.4207	65.02	-35.2034	65.06	706.967	65.14	-8.45349	64.93	-3.47911	65.14	-3.75047	65.23	-4.9059	65.05	-1.52748	65.04	0.516026	65.29	43.1953	65.16	24.4007	66.12	75.1816	65.27	95.3697
65.3	12.2409	65.12	-35.2196	65.16	707.808	65.25	-8.48316	65.03	-3.55504	65.24	-3.77506	65.34	-4.81	65.16	-1.53232	65.15	0.565369	65.4	43.2487	65.26	24.4889	66.22	75.1467	65.37	95.3078
65.41	12.0866	65.22	-35.2226	65.27	708.68	65.35	-8.49998	65.13	-3.62207	65.35	-3.82656	65.44	-4.72239	65.26	-1.54431	65.27	0.623082	65.5	43.311	65.37	24.587	66.33	75.1044	65.47	95.2577
65.51	11.9431	65.33	-35.2548	65.37	709.575	65.45	-8.50047	65.23	-3.68021	65.45	-3.90497	65.54	-4.64309	65.36	-1.57304	65.39	0.695331	65.6	43.3761	65.47	24.7043	66.43	75.0476	65.58	95.2195
65.61	11.8103	65.43	-35.3074	65.47	710.466	65.55	-8.48462	65.34	-3.73128	65.55	-3.99944	65.65	-4.57554	65.46	-1.61849	65.49	0.782116	65.7	43.4441	65.58	24.8454	66.53	74.983	65.68	95.1932
65.71	11.6965	65.54	-35.3614	65.58	711.353	65.65	-8.462	65.44	-3.76328	65.65	-4.09942	65.75	-4.51974	65.56	-1.68067	65.59	0.883438	65.81	43.5083	65.68	24.9854	66.64	74.9105	65.78	95.177
65.81	11.5901	65.64	-35.3996	65.68	712.227	65.76	-8.43262	65.55	-3.7772	65.75	-4.20591	65.85	-4.47569	65.66	-1.76276	65.69	0.994165	65.91	43.5711	65.78	25.1244	66.74	74.8332	65.89	95.159
65.92	11.4867	65.74	-35.406	65.79	713.104	65.86	-8.39127	65.65	-3.78473	65.86	-4.31456	65.95	-4.43895	65.77	-1.85172	65.8	1.12098	66.01	43.6324	65.88	25.2549	66.84	74.751	65.99	95.1392
66.02	11.3863	65.84	-35.403	65.89	713.98	65.96	-8.34392	65.76	-3.78517	65.96	-4.42396	66.06	-4.41068	65.87	-1.94754	65.9	1.26389	66.11	43.6875	65.99	25.3768	66.94	74.6593	66.09	95.1109
66.12	11.2825	65.94	-35.4059	65.99	714.854	66.06	-8.29743	65.86	-3.77971	66.07	-4.52662	66.16	-4.39088	65.97	-2.04795	66	1.42289	66.22	43.7343	66.09	25.4814	67.05	74.5731	66.19	95.0731
66.22	11.1634	66.05	-35.4528	66.09	715.717	66.16	-8.25148	65.96	-3.76835	66.17	-4.61981	66.26	-4.37911	66.08	-2.1471	66.11	1.58248	66.32	43.7695	66.2	25.5656	67.16	74.4925	66.29	95.0258
66.33	11.0289	66.15	-35.5157	66.2	716.546	66.27	-8.20609	66.06	-3.76642	66.27	-4.70335	66.36	-4.36749	66.18	-2.245	66.23	1.73397	66.42	43.7931	66.3	25.6334	67.26	74.4148	66.39	94.969
66.43	10.8743	66.25	-35.5811	66.3	717.341	66.37	-8.16005	66.16	-3.77388	66.37	-4.77723	66.47	-4.35602	66.29	-2.34164	66.33	1.87736	66.52	43.8102	66.4	25.6907	67.36	74.3421	66.5	94.894
66.53	10.7092	66.35	-35.6058	66.41	718.11	66.47	-8.11337	66.27	-3.79075	66.48	-4.84202	66.57	-4.3447	66.39	-2.42685	66.44	2.0097	66.62	43.8286	66.51	25.7369	67.47	74.2818	66.6	94.8008
66.63	10.5342	66.45	-35.5898	66.51	718.862	66.58	-8.05988	66.37	-3.81337	66.58	-4.90266	66.67	-4.3478	66.49	-2.50711	66.55	2.11189	66.72	43.8483	66.61	25.7674	67.57	74.2389	66.7	94.6895
66.74	10.3492	66.55	-35.5735	66.61	719.616	66.68	-7.99654	66.47	-3.8569	66.68	-4.96346	66.78	-4.36475	66.6	-2.58241	66.65	2.18395	66.83	43.8735	66.71	25.7903	67.68	74.2134	66.81	94.5627
66.84	10.1648	66.66	-35.5569	66.71	720.373	66.78	-7.9239	66.58	-3.91821	66.78	-5.02341	66.88	-4.39553	66.7	-2.64623	66.75	2.23946	66.93	43.9015	66.82	25.8177	67.78	74.2013	66.91	94.4377
66.95	9.98408	66.76	-35.5707	66.82	721.13	66.89	-7.84717	66.68	-3.9856	66.89	-5.07387	66.98	-4.42868	66.8	-2.71325	66.86	2.26296	67.04	43.9317	66.92	25.8548	67.88	74.2027	67.01	94.3143
67.05	9.80713	66.86	-35.5925	66.92	721.886	66.99	-7.76633	66.79	-4.05859	66.99	-5.11124	67.09	-4.46304	66.91	-2.78348	66.99	2.26396	67.14	43.9643	67.02	25.8942	67.98	74.2213	67.11	94.1927
67.15	9.63095	66.96	-35.603	67.02	722.641	67.09	-7.67857	66.89	-4.13763	67.09	-5.13632	67.19	-4.49862	67.01	-2.85605	67.1	2.24248	67.24	43.9956	67.13	25.9439	68.09	74.2405	67.21	94.0887
67.25	9.4618	67.07	-35.574	67.12	723.401	67.2	-7.58389	66.99	-4.22275	67.2	-5.14912	67.29	-4.53584	67.11	-2.93194	67.2	2.21559	67.34	44.0287	67.23	26.0019	68.19	74.2603	67.31	94.0026
67.36	9.30486	67.17	-35.5055	67.23	724.173	67.3	-7.48812	67.1	-4.28744	67.3	-5.15267	67.39	-4.56544	67.21	-3.01866	67.3	2.19288	67.45	44.0637	67.33	26.0643	68.29	74.2822	67.41	93.9342
67.46	9.16144	67.27	-35.4227	67.33	724.967	67.4	-7.39664	67.2	-4.33169	67.4	-5.14641	67.5	-4.58704	67.32	-3.11621	67.41	2.17435	67.55	44.0954	67.43	26.135	68.4	74.3039	67.52	93.8801
67.56	9.02617	67.38	-35.3521	67.43	725.784	67.51	-7.30932	67.3	-4.35015	67.5	-5.1298	67.6	-4.60064	67.42	-3.22281	67.51	2.16083	67.65	44.1278	67.54	26.2144	68.5	74.3337	67.62	93.8373
67.67	8.90753	67.48	-35.3096	67.54	726.624	67.61	-7.23233	67.41	-4.34648	67.61	-5.10941	67.71	-4.60614	67.52	-3.32035	67.61	2.17089	67.75	44.1608	67.65	26.3025	68.6	74.362	67.73	93.8057
67.77	8.80551	67.58	-35.2739	67.64	727.447	67.71	-7.16564	67.51	-4.30963	67.71	-5.08692	67.81	-4.60413	67.62	-3.40883	67.72	2.19709	67.86	44.1944	67.75	26.403	68.71	74.3932	67.83	93.7877
67.87	8.71	67.69	-35.2428	67.74	728.255	67.81	-7.11131	67.61	-4.24172	67.81	-5.05069	67.91	-4.59459	67.73	-3.48909	67.82	2.22585	67.96	44.2151	67.85	26.5047	68.83	74.4323	67.93	93.7742
67.98	8.62592	67.79	-35.1843	67.85	729.046	67.91	-7.06932	67.71	-4.15029	67.92	-5.00071	68.01	-4.58664	67.83	-3.55948	67.92	2.25717	68.06	44.2242	67.96	26.6096	68.93	74.4793	68.04	93.7652
68.08	8.55049	67.89	-35.0983	67.95	729.827	68.02	-7.04478	67.82	-4.04649	68.02	-4.94912	68.11	-4.57612	67.93	-3.61464	68.02	2.29302	68.16	44.2215	68.06	26.7249	69.03	74.5298	68.14	93.7607
68.18	8.4847	67.99	-35.0326	68.05	730.6	68.12	-7.02912	67.92	-3.93034	68.12	-4.8996	68.22	-4.57013	68.04	-3.65215	68.13	2.33342	68.26	44.2134	68.16	26.8475	69.13	74.5939	68.24	93.7564
68.28	8.42252	68.09	-35.0035	68.16	731.363	68.22	-7.02441	68.02	-3.80991	68.22	-4.85217	68.32	-4.56867	68.14	-3.67981	68.23	2.37457	68.37	44.2066	68.26	26.9791	69.23	74.6676	68.35	93.7529
68.39	8.35878	68.19	-35.0282	68.26	732.116	68.32	-7.0248	68.13	-3.69937	68.33	-4.81314	68.43	-4.57376	68.24	-3.69012	68.34	2.41367	68.47	44.2009	68.37	27.123	69.34	74.7518	68.45	93.7503
68.49	8.29346	68.29	-35.0947	68.36	732.837	68.43	-7.0303	68.23	-3.60833	68.43	-4.78306	68.53	-4.58578	68.34	-3.68306	68.45	2.45071	68.58	44.207	68.47	27.2801	69.44	74.8398	68.56	93.7537
68.59	8.23193	68.4	-35.1825	68.47	733.518	68.53	-7.03566	68.34	-3.54213	68.53	-4.77998	68.63	-4.60472	68.45	-3.66008	68.56	2.48487	68.68	44.2207	68.57	27.4462	69.54	74.9214	68.66	93.7613
68.7	8.16714	68.5	-35.2442	68.57	734.162	68.63	-7.03701	68.44	-3.49145	68.63	-4.8039	68.73	-4.61839	68.55	-3.63282	68.68	2.49928	68.78	44.2419	68.67	27.6154	69.64	74.9965	68.76	93.7731
68.8	8.09858	68.61	-35.2797	68.67	734.789	68.74	-7.03436	68.55	-3.46729	68.74	-4.84466	68.84	-4.62679	68.66	-3.60143	68.78	2.50137	68.89	44.2708	68.78	27.7841	69.75	75.0558	68.87	93.7883
68.91	8.02624	68.71	-35.3089	68.77	735.409	68.84	-7.0258	68.65	-3.46965	68.84	-4.9145	68.94	-4.62592	68.76	-3.57172	68.88	2.49116	68.99	44.3187	68.88	27.9453	69.85	75.096	68.97	93.801
69.01	7.96413	68.81	-35.3493	68.87	736.019	68.95	-7.00854	68.75	-3.48753	68.95	-5.01343	69.04	-4.61579	68.86	-3.54582	68.99	2.4704	69.09	44.3817	68.98	28.0969	69.95	75.1171	69.07	93.8112
69.11	7.91504	68.92	-35.4178	68.98	736.622	69.05	-6.97749	68.85	-3.51024	69.05	-5.14208	69.14	-4.60396	68.97	-3.52911	69.09	2.42836	69.19	44.4601	69.09	28.2433	70.05	75.1234	69.17	93.8188
69.22	7.87896	69.02	-35.4858	69.09	737.216	69.15	-6.94216	68.96	-3.53331	69.16	-5.29592	69.24	-4.58333	69.07	-3.52159	69.2	2.36502	69.29	44.5503	69.19	28.3812	70.16	75.1258	69.27	93.8104
69.32	7.86642	69.12	-35.5432	69.19	737.805	69.25	-6.9005	69.06	-3.54863	69.26	-5.46618	69.35	-4.55391	69.17	-3.51534	69.3	2.28418	69.39	44.643	69.29	28.5086	70.26	75.1308	69.37	93.7882
69.42	7.87743	69.22	-35.5644	69.29	738.388	69.36	-6.84622	69.16	-3.55747	69.36	-5.64652	69.45	-4.52554	69.28	-3.51036	69.41	2.19787	69.5	44.738	69.4	28.6218	70.37	75.1384	69.48	93.7529
69.52	7.91644	69.33	-35.5494	69.39	738.981	69.46	-6.77933	69.26	-3.54271	69.46	-5.83693	69.55	-4.48969	69.38	-3.50114	69.51	2.10609	69.6	44.8248	69.5	28.7209	70.47	75.1612	69.6	93.7131
69.63	7.98346	69.43	-35.534	69.5	739.592	69.56	-6.71129	69.36	-3.50687	69.57	-6.02022	69.65	-4.44636	69.48	-3.48858	69.62	2.00884	69.7	44.9021	69.6	28.8132	70.57	75.1926	69.7	93.6786
69.73	8.05371	69.54	-35.5728	69.6	740.226	69.66	-6.64245	69.47	-3.45929	69.67	-6.19639	69.75	-4.40146	69.59	-3.46341	69.72	1.93001	69.81	44.971	69.71	28.9046	70.67	75.2327	69.8	93.6501
69.83	8.1277	69.64	-35.6657	69.71	740.864	69.77	-6.57284	69.57	-3.40002	69.77	-6.36096	69.86	-4.36263	69.69	-3.42547	69.83	1.86959	69.91	45.0317	69.81	28.9962	70.78	75.2864	69.91	93.6277
69.93	8.20545	69.74	-35.7951	69.81	741.497	69.87	-6.50266	69.68	-3.33433	69.88	-6.51331	69.96	-4.33385	69.8	-3.37476	69.93	1.82758	70.01	45.0817	69.91	29.0877	70.88	75.3465	70.01	93.6251
70.04	8.25815	69.84	-35.9316	69.91	742.12	69.98	-6.43471	69.78	-3.2657	69.98	-6.65782	70.06	-4.31512	69.9	-3.31203	70.03	1.79709	70.12	45.1215	70.02	29.1793	70.98	75.4128	70.12	93.6393
70.14	8.28581	69.95	-36.0584	70.01	742.733	70.08	-6.37542	69.88	-3.19171	70.08	-6.77376	70.16	-4.29576	70.01	-3.24017	70.13	1.78313	70.22	45.151	70.12	29.2642	71.08	75.4854	70.22	93.6705
70.25	8.28975	70.05	-36.1755	70.12	743.335	70.18	-6.31979	69.99	-3.11615	70.19	-6.86113	70.26	-4.28097	70.11	-3.15918	70.24	1.7857	70.33	45.1736	70.22	29.3425	71.18	75.5523	70.32	93.7186
70.35	8.26548	70.15	-36.3083	70.22	743.941	70.29	-6.25791	70.09	-3.04067	70.29	-6.9212	70.37	-4.27075	70.21	-3.08205	70.34	1.80545	70.43	45.1925	70.32	29.4083	71.29	75.6196	70.43	93.774
70.45	8.21857	70.25	-36.4681	70.33	744.552	70.39	-6.19574	70.19	-2.964	70.39	-6.95732	70.47	-4.25753	70.31	-3.00393	70.44	1.83509	70.53	45.199	70.42	29.462	71.4	75.6875	70.53	93.8366
70.55	8.14453	70.35	-36.6549	70.43	745.152	70.49	-6.13329	70.29	-2.89431	70.5	-6.96745	70.57	-4.24091	70.42	-2.93031	70.55	1.87463	70.63	45.1933	70.53	29.4933	71.51	75.75	70.63	93.8979
70.66	8.04338	70.45	-36.8536	70.53	745.733	70.59	-6.07035	70.4	-2.82906	70.6	-6.95072	70.68	-4.22086	70.52	-2.8612	70.65	1.92407	70.73	45.1753	70.63	29.506	71.61	75.8082	70.73	93.9595
70.76	7.94773	70.56	-37.0105	70.64	746.288	70.7	-6.01042	70.5	-2.77457	70.7	-6.90101	70.78	-4.1974	70.63	-2.8048	70.75	1.97343	70.83	45.1498	70.73	29.5002	71.71	75.8621	70.83	94.0204
70.86	7.85761	70.66	-37.1258	70.74	746.836	70.8	-5.95115	70.6	-2.73086	70.8	-6.83857	70.88	-4.16887	70.73	-2.7589	70.85	2.02008	70.94	45.117	70.84	29.4703	71.82	75.9071	70.93	94.0808
70.96	7.77079	70.77	-37.2185	70.84	747.376	70.91	-5.89163	70.7	-2.7078	70.91	-6.7634	70.98	-4.13265	70.83	-2.7235	70.96	2.06404	71.04	45.0791	70.94	29.4308	71.92	75.9476	71.04	94.1229
71.06	7.69839	70.87	-37.3179	70.94	747.917	71.01	-5.83499	70.81	-2.70439	71.01	-6.67011	71.08	-4.08872	70.94	-2.69675	71.06	2.11428	71.14	45.0388	71.05	29.3816	72.03	75.9787	71.14	94.1721
71.17	7.63499	70.98	-37.4286	71.05	748.46	71.12	-5.77999	70.91	-2.72308	71.11	-6.57169	71.18	-4.04436	71.04	-2.68883	71.16	2.15422	71.24	44.9878	71.15	29.3251	72.13	76.0003	71.25	94.2385
71.27	7.57926	71.08	-37.5506	71.15	749.01	71.22	-5.72663	71.02	-2.76599	71.21	-6.47098	71.29	-3.99261	71.14	-2.69973	71.27	2.18385	71.34	44.926	71.25	29.2688	72.23	76.0195	71.38	94.3121
71.37	7.53119	71.18	-37.6686	71.25	749.552	71.32	-5.67969	71.12	-2.83148	71.32	-6.37548	71.39	-3.93345	71.25	-2.71327	71.37	2.20253	71.45	44.8563	71.35	29.2216	72.33	76.0304	71.54	94.3981
71.47	7.49149	71.29	-37.7502	71.36	750.097	71.43	-5.63946	71.23	-2.91299	71.42	-6.28623	71.49	-3.8669	71.35	-2.73433	71.47	2.22575	71.55	44.7906	71.46	29.1834	72.44	76.0328	71.65	94.4967
71.58	7.46015	71.39	-37.7955	71.46	750.658	71.53	-5.61501	71.33	-2.99754	71.52	-6.21163	71.59	-3.79696	71.45	-2.76491	71.57	2.25398	71.65	44.7289	71.56	29.1606	72.54	76.0292	71.77	94.6107
71.68	7.43414	71.5	-37.8177	71.56	751.246	71.63	-5.60196	71.44	-3.08513	71.63	-6.15168	71.7	-3.72602	71.55	-2.805	71.67	2.2872	71.76	44.6712	71.67	29.1506	72.65	76.0247	71.88	94.7288
71.78	7.40373	71.6	-37.8475	71.66	751.848	71.73	-5.60033	71.54	-3.16942	71.73	-6.11194	71.8	-3.65409	71.66	-2.84547	71.78	2.31583	71.86	44.6113	71.77	29.1535	72.76	76.0195	72.03	94.8509
71.89	7.36673	71.7	-37.9025	71.77	752.464	71.83	-5.6186	71.64	-3.2504	71.83	-6.07607	71.91	-3.57519	71.76	-2.88207	71.88	2.34856	71.97	44.5609	71.87	29.1737	72.86	76.018	72.14	94.9729
71.99	7.32533	71.8	-37.9637	71.87	753.074	71.94	-5.6568	71.74	-3.30841	71.93	-6.04408	72.01	-3.50061	71.87	-2.9148	71.98	2.38537	72.07	44.5202	71.98	29.2036	72.96	76.0174	72.24	95.0989
72.09	7.27954	71.91	-38.0178	71.97	753.679	72.04	-5.7066	71.85	-3.34445	72.03	-6.01697	72.11	-3.43035	71.97	-2.94927	72.09	2.40883	72.17	44.4869	72.08	29.2374	73.06	76.0282	72.36	95.2179
72.2	7.23601	72.01	-38.0455	72.08	754.278	72.14	-5.76282	71.95	-3.35868	72.13	-5.99544	72.22	-3.37021	72.07	-2.97244	72.19	2.42975	72.27	44.4699	72.18	29.2751	73.17	76.0502	72.46	95.3209
72.3	7.19473	72.11	-38.047	72.18	754.875	72.25	-5.81723	72.05	-3.35017	72.24	-5.98165	72.32	-3.32194	72.18	-2.98198	72.29	2.45181	72.37	44.4691	72.28	29.3165	73.27	76.0771	72.56	95.4169
72.41	7.15463	72.22	-38.0412	72.28	755.48	72.35	-5.86643	72.16	-3.31892	72.35	-5.97479	72.42	-3.29255	72.28	-2.98117	72.4	2.47502	72.47	44.4817	72.38	29.3538	73.37	76.1166	72.66	95.499
72.51	7.11495	72.32	-38.0577	72.39	756.084	72.45	-5.9104	72.26	-3.27146	72.45	-5.97383	72.52	-3.28205	72.38	-2.96583	72.5	2.48998	72.58	44.5028	72.48	29.387	73.47	76.1686	72.82	95.5569
72.61	7.07051	72.42	-38.1122	72.49	756.679	72.56	-5.93427	72.36	-3.22012	72.56	-5.98206	72.62	-3.28749	72.48	-2.92645	72.61	2.50293	72.68	44.5324	72.58	29.4201	73.57	76.2309	72.96	95.5907
72.71	7.02433	72.53	-38.1915	72.59	757.265	72.66	-5.93651	72.46	-3.16148	72.66	-5.9995	72.72	-3.30686	72.58	-2.86303	72.71	2.51387	72.78	44.5706	72.68	29.4474	73.68	76.31	73.08	95.6023
72.82	6.97643	72.63	-38.2808	72.7	757.836	72.77	-5.92005	72.57	-3.09556	72.76	-6.02668	72.82	-3.34015	72.69	-2.78811	72.81	2.5345	72.89	44.6117	72.79	29.4665	73.78	76.4037	73.2	95.5948
72.92	6.92008	72.74	-38.3468	72.8	758.392	72.87	-5.87875	72.67	-3.02567	72.87	-6.0733	72.93	-3.38377	72.79	-2.70816	72.92	2.55876	72.99	44.644	72.89	29.4774	73.88	76.5118	73.31	95.5723
73.02	6.85529	72.84	-38.3893	72.9	758.96	72.98	-5.81638	72.78	-2.96737	72.97	-6.13339	73.03	-3.42906	72.89	-2.62796	73.02	2.5808	73.09	44.6675	72.99	29.4762	73.99	76.6327	73.43	95.5405
73.12	6.78711	72.94	-38.4238	73.01	759.535	73.08	-5.75534	72.88	-2.92065	73.07	-6.21861	73.13	-3.46637	73	-2.54084	73.12	2.61419	73.19	44.6843	73.1	29.4678	74.09	76.7552	73.6	95.5028
73.22	6.72304	73.04	-38.4731	73.11	760.112	73.18	-5.69565	72.99	-2.87783	73.18	-6.32825	73.23	-3.48989	73.1	-2.44835	73.22	2.65427	73.3	44.689	73.2	29.452	74.19	76.8791	73.71	95.4543
73.32	6.66588	73.14	-38.5371	73.21	760.687	73.29	-5.64041	73.09	-2.8384	73.28	-6.4466	73.34	-3.50408	73.2	-2.3582	73.33	2.69445	73.4	44.6817	73.3	29.4217	74.29	77.0049	73.82	95.4024
73.42	6.6167	73.24	-38.5968	73.32	761.245	73.39	-5.60271	73.19	-2.8049	73.38	-6.57447	73.44	-3.49482	73.31	-2.27039	73.43	2.73472	73.5	44.6623	73.4	29.3888	74.39	77.1206	73.93	95.3444
73.53	6.58286	73.35	-38.6454	73.42	761.791	73.49	-5.58254	73.29	-2.77733	73.48	-6.71185	73.54	-3.46213	73.41	-2.19014	73.53	2.77117	73.61	44.6262	73.5	29.3536	74.49	77.2187	74.08	95.2868
73.63	6.56953	73.45	-38.6501	73.52	762.324	73.59	-5.58575	73.39	-2.75597	73.58	-6.84507	73.65	-3.41968	73.51	-2.12498	73.64	2.79713	73.71	44.5732	73.6	29.3125	74.6	77.2993	74.18	95.2297
73.73	6.57672	73.55	-38.6109	73.63	762.859	73.7	-5.60511	73.49	-2.73463	73.69	-6.97411	73.75	-3.36711	73.61	-2.07365	73.74	2.81643	73.81	44.5035	73.71	29.267	74.7	77.3645	74.29	95.1751
73.83	6.60319	73.65	-38.5629	73.73	763.409	73.8	-5.64395	73.6	-2.71331	73.79	-7.08094	73.85	-3.31206	73.72	-2.03382	73.84	2.82947	73.91	44.4225	73.81	29.2233	74.8	77.4187	74.39	95.1272
73.94	6.64774	73.76	-38.5397	73.83	763.974	73.9	-5.70612	73.7	-2.69805	73.9	-7.16065	73.95	-3.25814	73.82	-2.00939	73.95	2.84301	74.02	44.3392	73.91	29.1816	74.9	77.4619	74.49	95.0862
74.04	6.71086	73.86	-38.5412	73.93	764.545	74	-5.78688	73.8	-2.6856	74	-7.22412	74.06	-3.21309	73.92	-1.99544	74.05	2.86291	74.12	44.2538	74.02	29.1453	75	77.4986	74.61	95.0454
74.14	6.78752	73.96	-38.5654	74.03	765.121	74.11	-5.86928	73.91	-2.67597	74.11	-7.2597	74.16	-3.19058	74.02	-1.99196	74.15	2.88915	74.22	44.1661	74.12	29.1239	75.11	77.5316	74.75	95.0069
74.24	6.85381	74.07	-38.6016	74.14	765.707	74.21	-5.95331	74.01	-2.67668	74.21	-7.2674	74.26	-3.19059	74.13	-1.98907	74.26	2.92466	74.32	44.0841	74.23	29.1173	75.21	77.5609	74.91	94.9755
74.34	6.90696	74.17	-38.633	74.24	766.301	74.32	-6.05101	74.11	-2.68979	74.32	-7.24201	74.37	-3.20111	74.23	-1.98136	74.36	2.97233	74.43	44.0078	74.35	29.1212	75.32	77.5865	75.03	94.9517
74.45	6.94696	74.27	-38.6596	74.35	766.926	74.42	-6.14679	74.21	-2.71727	74.42	-7.18353	74.47	-3.22926	74.33	-1.97544	74.46	3.03298	74.53	43.9373	74.45	29.13	75.42	77.5991	75.18	94.941
74.55	6.95957	74.38	-38.6981	74.45	767.567	74.52	-6.24067	74.32	-2.75913	74.52	-7.10075	74.57	-3.2703	74.43	-1.97186	74.56	3.10074	74.64	43.8788	74.56	29.1457	75.52	77.6038	75.29	94.941
74.65	6.95002	74.48	-38.7741	74.55	768.222	74.63	-6.34613	74.42	-2.81382	74.62	-6.99769	74.67	-3.31843	74.54	-1.97063	74.66	3.17115	74.74	43.8451	74.66	29.1717	75.62	77.6006	75.44	94.9512
74.75	6.91385	74.58	-38.8875	74.76	768.889	74.73	-6.45693	74.53	-2.88153	74.73	-6.87096	74.77	-3.37329	74.64	-1.9785	74.77	3.24039	74.84	43.8363	74.77	29.2084	75.73	77.5828	75.56	94.961
74.86	6.85228	74.68	-39.018	74.86	769.551	74.83	-6.56696	74.63	-2.96223	74.83	-6.7386	74.88	-3.42721	74.74	-1.99546	74.87	3.30888	74.94	43.8521	74.87	29.2485	75.83	77.5516	75.71	94.9703
74.96	6.79338	74.79	-39.102	74.96	770.201	74.94	-6.66888	74.73	-3.04662	74.93	-6.60274	74.98	-3.48021	74.85	-2.02685	74.97	3.36606	75.04	43.8825	74.97	29.2921	75.93	77.5071	75.81	94.9632
75.06	6.73664	74.89	-39.1398	75.06	770.838	75.04	-6.76066	74.83	-3.12372	75.03	-6.46716	75.08	-3.52479	74.95	-2.0728	75.08	3.41194	75.15	43.9274	75.07	29.3381	76.04	77.4492	75.95	94.9416
75.17	6.68204	75	-39.1312	75.16	771.487	75.14	-6.84298	74.93	-3.18828	75.14	-6.33185	75.19	-3.55696	75.05	-2.1265	75.18	3.44448	75.25	43.9868	75.18	29.3843	76.14	77.3857	76.08	94.9065
75.27	6.65067	75.1	-39.0908	75.27	772.143	75.25	-6.91585	75.03	-3.24029	75.24	-6.19246	75.29	-3.58124	75.15	-2.19425	75.28	3.46081	75.35	44.0576	75.28	29.4307	76.24	77.3163	76.21	94.8559
75.37	6.62847	75.2	-39.042	75.37	772.807	75.35	-6.9659	75.13	-3.28011	75.35	-6.06797	75.39	-3.6052	75.26	-2.27317	75.38	3.45513	75.45	44.1352	75.39	29.4817	76.35	77.2413	76.35	94.7893
75.48	6.6141	75.3	-38.9848	75.47	773.459	75.45	-7.00419	75.24	-3.3055	75.45	-5.9584	75.5	-3.63337	75.37	-2.35667	75.48	3.42664	75.55	44.2195	75.49	29.5283	76.45	77.1715	76.46	94.7068
75.58	6.60898	75.41	-38.9092	75.57	774.093	75.56	-7.04064	75.34	-3.31648	75.55	-5.85495	75.6	-3.67047	75.47	-2.43023	75.59	3.37678	75.66	44.3107	75.59	29.5693	76.55	77.1183	76.59	94.623
75.68	6.59659	75.51	-38.8015	75.68	774.712	75.66	-7.07024	75.44	-3.31428	75.65	-5.75399	75.71	-3.71649	75.58	-2.49386	75.69	3.30999	75.76	44.4044	75.69	29.6046	76.66	77.0819	76.7	94.5378
75.78	6.58141	75.62	-38.6618	75.78	775.315	75.76	-7.09192	75.54	-3.30739	75.75	-5.66095	75.81	-3.77883	75.68	-2.54205	75.79	3.22628	75.86	44.5009	75.79	29.6441	76.76	77.062	76.81	94.4665
75.89	6.56343	75.72	-38.4901	75.88	775.901	75.87	-7.11175	75.65	-3.29578	75.85	-5.57583	75.91	-3.85747	75.78	-2.57985	75.9	3.12897	75.97	44.5999	75.9	29.6838	76.86	77.0631	76.92	94.4143
75.99	6.5229	75.82	-38.3459	75.99	776.478	75.97	-7.13324	75.75	-3.27314	75.95	-5.50264	76.01	-3.94531	75.88	-2.59444	76	3.03063	76.07	44.6981	76	29.7237	76.97	77.0851	77.02	94.3833
76.09	6.47163	75.92	-38.2417	76.09	777.046	76.07	-7.16074	75.85	-3.24259	76.06	-5.4288	76.11	-4.03834	75.99	-2.58802	76.1	2.93388	76.17	44.7897	76.1	29.7649	77.09	77.137	77.12	94.3736
76.19	6.41182	76.03	-38.1773	76.2	777.589	76.17	-7.19427	75.96	-3.20618	76.16	-5.3543	76.22	-4.13922	76.09	-2.56743	76.21	2.84075	76.28	44.8745	76.2	29.8061	77.19	77.1942	77.23	94.3991
76.3	6.33755	76.13	-38.1408	76.3	778.109	76.27	-7.23069	76.06	-3.1639	76.27	-5.28352	76.32	-4.24343	76.2	-2.53368	76.31	2.75204	76.38	44.9527	76.31	29.844	77.29	77.2569	77.33	94.4465
76.4	6.27266	76.24	-38.1094	76.4	778.603	76.38	-7.27641	76.16	-3.11333	76.37	-5.21981	76.42	-4.35095	76.3	-2.48965	76.42	2.67352	76.49	45.0372	76.41	29.8785	77.39	77.325	77.48	94.5026
76.51	6.21847	76.34	-38.0833	76.5	779.072	76.48	-7.33531	76.26	-3.05537	76.48	-5.16031	76.53	-4.45788	76.41	-2.43535	76.52	2.60521	76.59	45.128	76.51	29.9112	77.5	77.3835	77.65	94.5779
76.61	6.17497	76.44	-38.0624	76.61	779.55	76.69	-7.39748	76.37	-2.99001	76.58	-5.10503	76.63	-4.56943	76.51	-2.37402	76.62	2.5473	76.7	45.2251	76.61	29.9401	77.6	77.4297	77.76	94.6568
76.71	6.14834	76.54	-38.0694	76.71	780.035	76.79	-7.46163	76.47	-2.92382	76.68	-5.05658	76.74	-4.68561	76.61	-2.30762	76.72	2.50079	76.8	45.3176	76.72	29.9652	77.7	77.4636	77.87	94.7343
76.81	6.13858	76.65	-38.1208	76.82	780.529	76.9	-7.51982	76.57	-2.85778	76.78	-5.0121	76.84	-4.80051	76.71	-2.23415	76.83	2.46521	76.9	45.4168	76.82	29.9763	77.8	77.4924	77.97	94.8129
76.91	6.14872	76.75	-38.2164	76.92	781.03	77	-7.57051	76.68	-2.79571	76.89	-4.97159	76.94	-4.91175	76.82	-2.14856	76.93	2.43725	77.01	45.5225	76.92	29.9855	77.9	77.5084	78.07	94.8923
77.01	6.18057	76.85	-38.3424	77.02	781.551	77.1	-7.61369	76.78	-2.74395	76.99	-4.92892	77.05	-5.02644	76.92	-2.06466	77.03	2.42069	77.11	45.6397	77.02	29.9985	78.01	77.5118	78.18	94.9505
77.12	6.22409	76.95	-38.4536	77.12	782.091	77.21	-7.64993	76.88	-2.70249	77.1	-4.88864	77.15	-5.14831	77.02	-1.98025	77.13	2.4129	77.22	45.7623	77.13	30.0153	78.11	77.5025	78.28	95.004
77.22	6.27705	77.06	-38.5501	77.22	782.65	77.31	-7.67981	76.98	-2.66776	77.2	-4.85075	77.25	-5.26665	77.13	-1.89839	77.24	2.41388	77.32	45.8902	77.23	30.0306	78.22	77.4945	78.38	95.0601
77.32	6.34137	77.16	-38.645	77.33	783.224	77.42	-7.70647	77.09	-2.63975	77.3	-4.81525	77.36	-5.37914	77.23	-1.82015	77.34	2.42377	77.43	46.0237	77.33	30.0533	78.32	77.4824	78.48	95.0935
77.42	6.41535	77.26	-38.7661	77.43	783.814	77.52	-7.72994	77.19	-2.6183	77.4	-4.77501	77.46	-5.48579	77.33	-1.74822	77.44	2.44353	77.53	46.1512	77.43	30.0834	78.43	77.4663	78.59	95.1159
77.52	6.49901	77.37	-38.9135	77.54	784.414	77.62	-7.75454	77.29	-2.60026	77.51	-4.7314	77.56	-5.58364	77.43	-1.68495	77.55	2.46948	77.63	46.2749	77.54	30.1286	78.53	77.4447	78.72	95.1245
77.62	6.59341	77.47	-39.0871	77.64	784.991	77.72	-7.78885	77.4	-2.58828	77.61	-4.68442	77.66	-5.66047	77.54	-1.64	77.65	2.50206	77.74	46.3949	77.64	30.1935	78.63	77.4204	78.84	95.1267
77.73	6.69816	77.57	-39.2552	77.74	785.547	77.83	-7.83285	77.5	-2.57581	77.71	-4.63511	77.76	-5.71628	77.64	-1.61557	77.75	2.53259	77.84	46.515	77.74	30.2668	78.74	77.3933	78.95	95.1285
77.83	6.81325	77.67	-39.3857	77.85	786.091	77.93	-7.8918	77.6	-2.56283	77.81	-4.57804	77.87	-5.75786	77.74	-1.61366	77.85	2.56153	77.94	46.624	77.85	30.3485	78.84	77.3565	79.06	95.1297
77.93	6.93567	77.78	-39.4786	77.95	786.612	78.03	-7.96149	77.71	-2.56079	77.92	-4.51323	77.97	-5.78761	77.84	-1.63465	77.96	2.58887	78.05	46.722	77.96	30.4348	78.95	77.3054	79.18	95.1311
78.04	7.06629	77.88	-39.5486	78.05	787.117	78.13	-8.04191	77.81	-2.56968	78.02	-4.44065	78.07	-5.8082	77.95	-1.6675	78.06	2.5927	78.15	46.8089	78.06	30.5222	79.05	77.2425	79.31	95.1421
78.14	7.19559	77.98	-39.6364	78.15	787.607	78.23	-8.13016	77.92	-2.58619	78.13	-4.35477	78.17	-5.81963	78.05	-1.71222	78.17	2.57303	78.25	46.8992	78.16	30.6108	79.15	77.1677	79.43	95.1582
78.25	7.32358	78.08	-39.742	78.25	788.074	78.33	-8.22187	78.02	-2.61496	78.23	-4.2588	78.27	-5.82636	78.16	-1.76095	78.27	2.53569	78.35	46.9929	78.27	30.7007	79.25	77.0752	79.55	95.1707
78.35	7.44331	78.19	-39.8522	78.36	788.53	78.44	-8.2998	78.12	-2.65598	78.33	-4.15274	78.38	-5.84035	78.26	-1.8137	78.37	2.48442	78.46	47.09	78.37	30.7862	79.35	76.9704	79.65	95.1866
78.45	7.53794	78.29	-39.9475	78.46	788.973	78.54	-8.36394	78.22	-2.70942	78.44	-4.03727	78.48	-5.86159	78.36	-1.8662	78.48	2.42294	78.56	47.1984	78.48	30.8671	79.46	76.8532	79.78	95.2123
78.56	7.60747	78.39	-40.0281	78.57	789.413	78.64	-8.41268	78.33	-2.77528	78.54	-3.92684	78.58	-5.888	78.47	-1.91612	78.58	2.35492	78.66	47.316	78.58	30.9435	79.56	76.7311	79.9	95.2402
78.66	7.65083	78.49	-40.0938	78.67	789.872	78.75	-8.44504	78.43	-2.84285	78.65	-3.82145	78.69	-5.92657	78.57	-1.96843	78.68	2.28037	78.76	47.4427	78.68	31.0063	79.77	76.6055	80.03	95.2736
78.77	7.67186	78.6	-40.1656	78.77	790.346	78.85	-8.46103	78.53	-2.91212	78.75	-3.72111	78.79	-5.97458	78.67	-2.02615	78.78	2.20398	78.87	47.5771	78.78	31.0667	79.87	76.4841	80.15	95.3051
78.87	7.67078	78.7	-40.2622	78.87	790.835	78.95	-8.46443	78.64	-2.98282	78.86	-3.63725	78.89	-6.02411	78.77	-2.08928	78.89	2.12577	78.97	47.7062	78.89	31.1248	79.97	76.3667	80.29	95.3272
78.97	7.64761	78.81	-40.3837	78.97	791.335	79.05	-8.46823	78.74	-3.04552	78.96	-3.56988	79	-6.08084	78.88	-2.15868	78.99	2.04191	79.07	47.8303	78.99	31.1794	80.07	76.2655	80.41	95.3551
79.08	7.60269	78.91	-40.5153	79.08	791.831	79.15	-8.46616	78.84	-3.10021	79.06	-3.51899	79.1	-6.13442	78.98	-2.23517	79.09	1.96218	79.18	47.9492	79.09	31.2227	80.18	76.1781	80.52	95.3692
79.18	7.55392	79.01	-40.619	79.18	792.322	79.26	-8.45821	78.95	-3.15021	79.17	-3.48948	79.21	-6.18486	79.09	-2.31485	79.19	1.88659	79.28	48.0513	79.19	31.2548	80.28	76.1044	80.66	95.3677
79.29	7.50129	79.11	-40.6948	79.28	792.816	79.36	-8.4391	79.05	-3.19726	79.27	-3.47417	79.31	-6.22803	79.19	-2.40248	79.3	1.80928	79.39	48.1365	79.3	31.2757	80.39	76.0475	80.8	95.3576
79.39	7.44986	79.21	-40.7427	79.39	793.305	79.46	-8.42506	79.16	-3.24137	79.37	-3.47307	79.41	-6.25428	79.3	-2.49225	79.4	1.73026	79.49	48.2049	79.4	31.2772	80.49	76.0105	80.9	95.339
79.49	7.40783	79.32	-40.7726	79.49	793.787	79.56	-8.41612	79.26	-3.28254	79.47	-3.48618	79.51	-6.26483	79.4	-2.5823	79.5	1.64094	79.59	48.2464	79.5	31.2594	80.59	75.9934	81.02	95.2997
79.6	7.3729	79.42	-40.8015	79.6	794.264	79.67	-8.39873	79.36	-3.3187	79.57	-3.5075	79.62	-6.26412	79.5	-2.67261	79.6	1.54132	79.69	48.2565	79.61	31.2223	80.7	75.9962	81.14	95.2431
79.7	7.3451	79.53	-40.8295	79.7	794.701	79.77	-8.37638	79.47	-3.35547	79.67	-3.53705	79.72	-6.25143	79.61	-2.75162	79.71	1.43057	79.8	48.2351	79.71	31.1713	80.8	76.0131	81.27	95.1691
79.8	7.32746	79.63	-40.8497	79.8	795.116	79.88	-8.34904	79.57	-3.39287	79.78	-3.57482	79.83	-6.23421	79.71	-2.81055	79.81	1.3138	79.9	48.1824	79.81	31.123	80.9	76.0366	81.38	95.0862
79.9	7.31451	79.73	-40.844	79.9	795.508	79.98	-8.30952	79.68	-3.43115	79.88	-3.61561	79.93	-6.21246	79.81	-2.84938	79.91	1.19099	80.01	48.0982	79.91	31.0774	81	76.0666	81.49	94.9944
80.01	7.30626	79.83	-40.8123	80	795.881	80.08	-8.25911	79.78	-3.46993	79.99	-3.65701	80.03	-6.18945	79.92	-2.86686	80.02	1.06597	80.11	47.9827	80.02	31.034	81.11	76.0956	81.6	94.8957
80.11	7.30148	79.94	-40.7546	80.11	796.258	80.19	-8.19781	79.88	-3.50923	80.09	-3.69903	80.14	-6.17283	80.02	-2.86403	80.12	0.938328	80.22	47.8357	80.12	31.0012	81.22	76.1204	81.75	94.7985
80.22	7.28413	80.04	-40.7237	80.21	796.639	80.29	-8.12912	79.99	-3.54902	80.19	-3.73954	80.24	-6.15851	80.12	-2.83681	80.23	0.821364	80.32	47.6746	80.22	30.9792	81.32	76.1409	81.87	94.72
80.32	7.25421	80.14	-40.7272	80.32	797.024	80.39	-8.06512	80.09	-3.59287	80.3	-3.77829	80.34	-6.14063	80.23	-2.78519	80.33	0.715082	80.42	47.5012	80.33	30.9678	81.43	76.1507	81.97	94.667
80.43	7.21172	80.24	-40.7651	80.42	797.399	80.5	-8.00582	80.19	-3.64192	80.4	-3.81527	80.44	-6.11918	80.33	-2.72181	80.43	0.621499	80.53	47.3155	80.43	30.9756	81.53	76.1439	82.12	94.6376
80.53	7.1513	80.34	-40.835	80.52	797.766	80.6	-7.9512	80.3	-3.69616	80.51	-3.85049	80.55	-6.08844	80.43	-2.65214	80.53	0.549192	80.63	47.1226	80.53	30.9901	81.63	76.1205	82.27	94.6524
80.63	7.08927	80.45	-40.9062	80.62	798.123	80.71	-7.90822	80.4	-3.75766	80.61	-3.87626	80.65	-6.04838	80.54	-2.5762	80.64	0.498163	80.73	46.9318	80.63	31.0113	81.73	76.0804	82.38	94.6709
80.74	7.02563	80.55	-40.9786	80.72	798.492	80.81	-7.87776	80.5	-3.82736	80.72	-3.89259	80.75	-5.99003	80.64	-2.50056	80.74	0.469225	80.83	46.743	80.74	31.0483	81.84	76.0279	82.54	94.7085
80.84	6.95898	80.65	-41.0522	80.83	798.862	80.91	-7.85984	80.6	-3.90526	80.82	-3.89946	80.86	-5.90865	80.74	-2.42633	80.84	0.450095	80.94	46.5562	80.84	31.0837	81.94	75.9539	82.67	94.7501
80.94	6.91269	80.76	-41.1445	80.93	799.233	81.01	-7.85315	80.71	-3.99136	80.92	-3.90054	80.96	-5.8087	80.85	-2.35485	80.94	0.439129	81.04	46.3849	80.94	31.1175	82.04	75.8586	82.82	94.7916
81.04	6.88676	80.86	-41.2594	81.03	799.605	81.11	-7.86376	80.81	-4.08058	81.02	-3.90734	81.07	-5.69031	80.95	-2.28612	81.04	0.436326	81.15	46.2297	81.04	31.1503	82.15	75.7513	82.93	94.8266
81.15	6.88119	80.96	-41.397	81.14	799.973	81.22	-7.89165	80.91	-4.17038	81.12	-3.91985	81.17	-5.55347	81.05	-2.21407	81.15	0.438362	81.25	46.0904	81.15	31.1789	82.25	75.6352	83.06	94.8519
81.25	6.90371	81.07	-41.5345	81.24	800.337	81.32	-7.93333	81.02	-4.26077	81.23	-3.9402	81.27	-5.40939	81.15	-2.15028	81.25	0.423164	81.35	45.9637	81.25	31.2098	82.37	75.5104	83.19	94.8663
81.36	6.9425	81.17	-41.6361	81.35	800.697	81.42	-7.98679	81.12	-4.34863	81.33	-3.97763	81.38	-5.2754	81.26	-2.09475	81.35	0.390731	81.45	45.8535	81.36	31.2431	82.47	75.3743	83.33	94.874
81.46	6.99756	81.27	-41.702	81.45	801.068	81.52	-8.04733	81.22	-4.44628	81.43	-4.03213	81.48	-5.15149	81.36	-2.04068	81.45	0.339046	81.56	45.7598	81.46	31.2737	82.57	75.2498	83.47	94.8689
81.56	7.07481	81.37	-41.7321	81.55	801.442	81.63	-8.11496	81.32	-4.55373	81.53	-4.1037	81.59	-5.04221	81.47	-2.01216	81.55	0.272756	81.66	45.6826	81.56	31.3174	82.67	75.1367	83.58	94.8511
81.67	7.15995	81.47	-41.7696	81.66	801.819	81.73	-8.1897	81.42	-4.67098	81.64	-4.18661	81.69	-4.95005	81.57	-2.00919	81.66	0.195085	81.76	45.6128	81.66	31.3742	82.78	75.0352	83.69	94.8293
81.77	7.25299	81.57	-41.8144	81.77	802.198	81.83	-8.25571	81.53	-4.79494	81.74	-4.28684	81.79	-4.88624	81.68	-2.03177	81.76	0.106033	81.87	45.5537	81.76	31.4412	82.88	74.9492	83.82	94.8034
81.88	7.35391	81.67	-41.8665	81.87	802.56	81.93	-8.31298	81.63	-4.92758	81.84	-4.4044	81.9	-4.84555	81.78	-2.09007	81.87	0.0162382	81.97	45.5054	81.87	31.516	82.98	74.8787	83.97	94.7747
81.98	7.44969	81.78	-41.9237	81.98	802.905	82.03	-8.3628	81.73	-5.06892	81.94	-4.53564	82	-4.82354	81.89	-2.18079	81.97	-0.0736478	82.07	45.4695	81.97	31.5988	83.09	74.8238	84.09	94.7569
82.09	7.54034	81.88	-41.9545	82.08	803.232	82.14	-8.40407	81.83	-5.21859	82.05	-4.67176	82.1	-4.81005	81.99	-2.30392	82.07	-0.163625	82.18	45.4342	82.07	31.6894	83.19	74.7679	84.24	94.7442
82.19	7.62584	81.99	-41.9589	82.18	803.533	82.24	-8.42961	81.93	-5.36701	82.15	-4.81276	82.2	-4.80509	82.09	-2.46452	82.17	-0.250366	82.28	45.3995	82.18	31.7767	83.3	74.7111	84.36	94.7395
82.29	7.70437	82.09	-41.9368	82.29	803.824	82.35	-8.4394	82.04	-5.51417	82.26	-4.95864	82.3	-4.80154	82.19	-2.63672	82.28	-0.328895	82.38	45.3607	82.28	31.8546	83.4	74.6532	84.48	94.7511
82.4	7.77553	82.2	-41.9358	82.39	804.108	82.45	-8.43057	82.14	-5.66008	82.36	-5.0975	82.4	-4.79061	82.3	-2.82052	82.38	-0.399212	82.49	45.3173	82.39	31.9229	83.5	74.6031	84.61	94.7647
82.5	7.83931	82.3	-41.9559	82.49	804.383	82.55	-8.40718	82.24	-5.80076	82.47	-5.22934	82.51	-4.77484	82.4	-3.01283	82.49	-0.461317	82.59	45.2693	82.49	31.9869	83.61	74.5476	84.73	94.773
82.6	7.89381	82.4	-41.997	82.59	804.663	82.65	-8.36925	82.35	-5.93624	82.57	-5.35417	82.61	-4.75655	82.5	-3.18748	82.59	-0.520802	82.69	45.2167	82.59	32.0386	83.71	74.487	84.85	94.7877
82.71	7.9312	82.51	-42.018	82.69	804.949	82.75	-8.31673	82.45	-6.0665	82.67	-5.4784	82.71	-4.73321	82.61	-3.34176	82.69	-0.581854	82.8	45.167	82.69	32.0779	83.82	74.421	84.96	94.8059
82.81	7.95147	82.61	-42.0145	82.79	805.24	82.86	-8.25353	82.56	-6.19614	82.78	-5.5931	82.81	-4.7057	82.71	-3.47566	82.79	-0.644473	82.9	45.1147	82.79	32.105	83.92	74.3621	85.11	94.8228
82.91	7.95462	82.72	-41.9863	82.89	805.553	82.96	-8.19355	82.66	-6.31789	82.88	-5.69828	82.92	-4.67921	82.82	-3.57952	82.89	-0.709109	83	45.0596	82.89	32.1132	84.02	74.3103	85.24	94.8423
83.01	7.93556	82.82	-41.9477	83	805.894	83.06	-8.13678	82.77	-6.43175	82.98	-5.79392	83.02	-4.65285	82.92	-3.65424	83	-0.774476	83.11	44.9962	82.99	32.1138	84.13	74.2655	85.4	94.8686
83.11	7.90219	82.92	-41.9318	83.1	806.264	83.17	-8.08702	82.87	-6.53772	83.09	-5.8794	83.12	-4.62772	83.02	-3.69983	83.1	-0.840575	83.21	44.9356	83.1	32.1067	84.23	74.2321	85.6	94.8933
83.21	7.85452	83.02	-41.9385	83.2	806.663	83.27	-8.05721	82.97	-6.63916	83.19	-5.95474	83.23	-4.59609	83.13	-3.71591	83.2	-0.907405	83.32	44.8761	83.2	32.1022	84.35	74.2109	85.71	94.9115
83.32	7.79166	83.12	-41.9679	83.3	807.063	83.37	-8.04734	83.07	-6.73607	83.29	-6.01992	83.33	-4.55528	83.23	-3.72556	83.31	-0.961806	83.42	44.8177	83.3	32.1022	84.46	74.2021	85.84	94.9138
83.42	7.7336	83.23	-41.9926	83.4	807.465	83.48	-8.06032	83.17	-6.82844	83.4	-6.08183	83.43	-4.51034	83.34	-3.72878	83.41	-1.00378	83.53	44.7524	83.4	32.1069	84.56	74.197	85.96	94.9005
83.53	7.68035	83.33	-42.0006	83.51	807.868	83.58	-8.09012	83.28	-6.90894	83.5	-6.13916	83.54	-4.46236	83.44	-3.72865	83.51	-1.03332	83.63	44.6803	83.5	32.1161	84.66	74.2003	86.09	94.8766
83.63	7.63379	83.43	-41.9918	83.61	808.267	83.68	-8.13411	83.38	-6.97512	83.6	-6.19189	83.64	-4.40903	83.54	-3.72517	83.61	-1.05416	83.73	44.6013	83.61	32.1344	84.76	74.2121	86.2	94.8352
83.73	7.60021	83.54	-41.9775	83.72	808.661	83.78	-8.1923	83.48	-7.02698	83.71	-6.24003	83.74	-4.35357	83.64	-3.72366	83.72	-1.06164	83.83	44.511	83.71	32.1621	84.87	74.2324	86.36	94.7894
83.84	7.58542	83.64	-41.9632	83.82	809.051	83.89	-8.2581	83.58	-7.06452	83.81	-6.27784	83.85	-4.3008	83.75	-3.72413	83.82	-1.05577	83.93	44.4116	83.82	32.1993	84.97	74.2584	86.47	94.7469
83.94	7.58943	83.74	-41.949	83.93	809.424	83.99	-8.31	83.68	-7.0871	83.91	-6.30531	83.95	-4.25072	83.85	-3.72158	83.92	-1.03653	84.04	44.3092	83.92	32.2486	85.08	74.2902	86.59	94.712
84.04	7.61389	83.85	-41.9207	84.03	809.78	84.09	-8.34801	83.78	-7.09472	84.02	-6.32244	84.05	-4.20696	83.96	-3.70991	84.03	-1.00124	84.14	44.2072	84.04	32.2987	85.18	74.3278	86.7	94.6848
84.14	7.65066	83.95	-41.8698	84.13	810.12	84.2	-8.36834	83.89	-7.08738	84.12	-6.32538	84.16	-4.16954	84.06	-3.68912	84.13	-0.949904	84.24	44.1183	84.14	32.3496	85.28	74.3738	86.85	94.6768
84.25	7.69975	84.06	-41.7908	84.23	810.442	84.3	-8.36318	83.99	-7.06803	84.22	-6.31864	84.26	-4.14052	84.16	-3.65959	84.23	-0.882512	84.34	44.0442	84.26	32.3965	85.38	74.4198	86.98	94.6735
84.35	7.76202	84.16	-41.6839	84.33	810.752	84.4	-8.33254	84.1	-7.03679	84.33	-6.30222	84.36	-4.1226	84.27	-3.62048	84.33	-0.808443	84.44	43.9848	84.39	32.4483	85.49	74.4658	87.09	94.6877
84.45	7.82173	84.26	-41.5693	84.44	811.054	84.51	-8.27643	84.2	-6.99365	84.43	-6.27613	84.47	-4.11461	84.37	-3.57114	84.43	-0.734371	84.55	43.9462	84.5	32.5048	85.6	74.5117	87.24	94.7132
84.55	7.88118	84.36	-41.4732	84.54	811.349	84.61	-8.21152	84.3	-6.92903	84.54	-6.23965	84.57	-4.10799	84.47	-3.51155	84.54	-0.660296	84.65	43.9282	84.6	32.5662	85.7	74.5576	87.35	94.75
84.66	7.94035	84.46	-41.3958	84.64	811.639	84.72	-8.14044	84.4	-6.84584	84.64	-6.19279	84.67	-4.10275	84.57	-3.44753	84.64	-0.586218	84.76	43.9314	84.71	32.6289	85.8	74.6035	87.48	94.798
84.76	8.00163	84.56	-41.3376	84.74	811.924	84.82	-8.0632	84.5	-6.74407	84.74	-6.13554	84.77	-4.09443	84.67	-3.3799	84.74	-0.511918	84.86	43.9623	84.81	32.693	85.9	74.6494	87.59	94.856
84.86	8.06147	84.66	-41.2776	84.85	812.205	84.92	-7.98637	84.61	-6.62373	84.84	-6.07778	84.87	-4.07588	84.77	-3.30866	84.85	-0.437395	84.96	44.0253	84.93	32.7585	86.01	74.6908	87.71	94.9158
84.96	8.11985	84.76	-41.2158	84.95	812.496	85.02	-7.91878	84.71	-6.49319	84.95	-6.02105	84.98	-4.04783	84.88	-3.2388	84.95	-0.36265	85.07	44.1145	85.03	32.8262	86.11	74.7318	87.84	94.9915
85.07	8.17512	84.86	-41.1523	85.05	812.795	85.13	-7.86043	84.81	-6.35157	85.05	-5.96534	85.08	-4.00754	84.98	-3.17537	85.05	-0.29067	85.17	44.2298	85.14	32.8797	86.21	74.7725	87.97	95.0764
85.17	8.23721	84.97	-41.0969	85.15	813.113	85.23	-7.81132	84.91	-6.19886	85.16	-5.91482	85.19	-3.95287	85.08	-3.11852	85.15	-0.226225	85.27	44.3517	85.24	32.9189	86.31	74.8128	88.09	95.1707
85.27	8.30245	85.07	-41.0596	85.26	813.448	85.33	-7.77845	85.01	-6.0449	85.26	-5.87101	85.29	-3.89064	85.19	-3.06825	85.25	-0.169316	85.37	44.4858	85.35	32.9438	86.44	74.8481	88.21	95.2787
85.37	8.37084	85.17	-41.0404	85.36	813.79	85.43	-7.7618	85.12	-5.88993	85.36	-5.83393	85.39	-3.82086	85.29	-3.02355	85.36	-0.119943	85.47	44.6318	85.45	32.9516	86.55	74.8784	88.33	95.3888
85.48	8.45626	85.28	-41.0269	85.46	814.134	85.54	-7.76139	85.22	-5.73394	85.47	-5.80356	85.5	-3.74879	85.39	-2.99306	85.46	-0.0847409	85.58	44.7785	85.55	32.9421	86.65	74.9037	88.45	95.4962
85.58	8.55644	85.38	-40.9867	85.56	814.48	85.64	-7.76715	85.32	-5.58433	85.58	-5.78616	85.6	-3.69295	85.49	-2.97678	85.56	-0.0637092	85.68	44.9239	85.65	32.9154	86.75	74.9275	88.57	95.5921
85.69	8.67136	85.48	-40.9197	85.66	814.826	85.75	-7.77647	85.43	-5.43951	85.68	-5.77236	85.7	-3.65335	85.6	-2.96892	85.67	-0.0568482	85.78	45.0676	85.76	32.8746	86.85	74.9524	88.69	95.6765
85.79	8.80048	85.58	-40.8258	85.77	815.172	85.85	-7.78936	85.53	-5.30941	85.78	-5.76216	85.81	-3.63121	85.7	-2.96786	85.77	-0.0680675	85.89	45.2044	85.86	32.8321	86.95	74.9786	88.79	95.734
85.89	8.92592	85.69	-40.7505	85.87	815.518	85.95	-7.80581	85.63	-5.19403	85.89	-5.75018	85.91	-3.62817	85.81	-2.97897	85.87	-0.0957323	85.99	45.3343	85.97	32.788	87.05	75.0043	88.93	95.7937
86	9.0477	85.79	-40.6937	85.98	815.863	86.06	-7.81264	85.74	-5.09017	85.99	-5.7349	86.01	-3.64131	85.91	-3.00223	85.97	-0.139843	86.09	45.4559	86.07	32.7449	87.15	75.029	89.05	95.8343
86.1	9.1658	85.9	-40.6554	86.08	816.202	86.16	-7.80986	85.84	-5.00832	86.09	-5.71633	86.11	-3.67062	86.01	-3.04028	86.08	-0.190211	86.19	45.5693	86.17	32.7196	87.25	75.0527	89.17	95.8617
86.2	9.25241	86	-40.6288	86.18	816.525	86.26	-7.79746	85.94	-4.9485	86.2	-5.69445	86.22	-3.71379	86.12	-3.09164	86.18	-0.240422	86.3	45.6802	86.28	32.7119	87.36	75.0754	89.28	95.8837
86.3	9.31121	86.1	-40.5957	86.28	816.832	86.36	-7.7705	86.05	-4.90669	86.3	-5.65412	86.32	-3.76061	86.22	-3.1563	86.29	-0.290477	86.4	45.7829	86.39	32.722	87.47	75.0999	89.39	95.893
86.41	9.34219	86.2	-40.5561	86.39	817.139	86.47	-7.73264	86.16	-4.88505	86.4	-5.60212	86.43	-3.81107	86.32	-3.23528	86.39	-0.340375	86.51	45.8774	86.49	32.7473	87.59	75.1261	89.51	95.8996
86.51	9.33944	86.3	-40.51	86.49	817.456	86.57	-7.68388	86.26	-4.87954	86.51	-5.53846	86.53	-3.8611	86.42	-3.3236	86.49	-0.378653	86.61	45.9719	86.6	32.7823	87.69	75.1541	89.64	95.9065
86.61	9.31261	86.41	-40.4956	86.59	817.785	86.68	-7.62423	86.36	-4.89014	86.61	-5.47147	86.64	-3.8947	86.52	-3.42163	86.59	-0.400981	86.71	46.0691	86.71	32.826	87.79	75.1839	89.76	95.9076
86.72	9.26169	86.51	-40.513	86.7	818.125	86.78	-7.56098	86.46	-4.90116	86.71	-5.41054	86.74	-3.91657	86.63	-3.52937	86.7	-0.407359	86.81	46.1651	86.81	32.8625	87.89	75.2117	89.88	95.909
86.82	9.18668	86.61	-40.5623	86.8	818.484	86.88	-7.49413	86.56	-4.90264	86.81	-5.35566	86.84	-3.9267	86.73	-3.61882	86.8	-0.407102	86.92	46.2597	86.91	32.8793	88	75.2377	90	95.9109
86.93	9.10344	86.71	-40.5999	86.9	818.863	86.98	-7.42366	86.67	-4.8946	86.91	-5.31102	86.94	-3.92094	86.83	-3.68465	86.9	-0.405069	87.02	46.3532	87.02	32.8763	88.1	75.2633	90.12	95.9073
87.03	9.01195	86.81	-40.626	87	819.261	87.09	-7.35611	86.77	-4.87778	87.02	-5.2713	87.05	-3.89999	86.93	-3.72685	87	-0.401261	87.12	46.4435	87.12	32.8313	88.2	75.2899	90.24	95.8938
87.13	8.91221	86.91	-40.6337	87.1	819.682	87.19	-7.29136	86.87	-4.84059	87.12	-5.23648	87.15	-3.86385	87.04	-3.74491	87.1	-0.405865	87.23	46.5304	87.22	32.7608	88.3	75.3176	90.35	95.875
87.24	8.82236	87.02	-40.6231	87.2	820.133	87.3	-7.22942	86.97	-4.7805	87.23	-5.20658	87.26	-3.81699	87.14	-3.73607	87.21	-0.414069	87.33	46.6173	87.32	32.6647	88.41	75.3463	90.47	95.8426
87.34	8.7382	87.12	-40.6172	87.3	820.616	87.4	-7.17029	87.07	-4.69751	87.33	-5.19226	87.36	-3.77873	87.25	-3.70034	87.31	-0.422075	87.43	46.7047	87.43	32.5481	88.51	75.385	90.63	95.7966
87.44	8.65972	87.23	-40.616	87.41	821.129	87.5	-7.11749	87.18	-4.6044	87.43	-5.18676	87.46	-3.74907	87.35	-3.63771	87.41	-0.429883	87.54	46.7957	87.53	32.4298	88.62	75.4338	90.8	95.737
87.54	8.58693	87.33	-40.6196	87.51	821.643	87.6	-7.07101	87.28	-4.50525	87.53	-5.19007	87.56	-3.72802	87.45	-3.56747	87.52	-0.43186	87.64	46.8902	87.63	32.3025	88.72	75.4925	90.97	95.6773
87.65	8.52241	87.43	-40.6036	87.61	822.156	87.71	-7.03086	87.38	-4.40005	87.64	-5.20066	87.67	-3.72301	87.55	-3.48922	87.62	-0.432338	87.75	46.9822	87.76	32.1665	88.83	75.5461	91.08	95.6216
87.75	8.46616	87.53	-40.5672	87.71	822.67	87.81	-6.99657	87.49	-4.30744	87.75	-5.21103	87.77	-3.72681	87.66	-3.40298	87.72	-0.431315	87.85	47.0755	87.86	32.0375	88.93	75.5974	91.2	95.5642
87.85	8.41819	87.63	-40.5103	87.82	823.172	87.91	-6.96669	87.59	-4.22743	87.85	-5.22119	87.88	-3.73942	87.76	-3.33491	87.83	-0.419478	87.95	47.1701	87.97	31.9202	89.03	75.6464	91.31	95.5129
87.96	8.37899	87.73	-40.451	87.92	823.661	88.01	-6.94123	87.69	-4.15816	87.95	-5.23114	87.98	-3.76336	87.87	-3.28988	87.93	-0.403634	88.05	47.2596	88.07	31.8194	89.13	75.6932	91.43	95.4676
88.06	8.34838	87.83	-40.3991	88.03	824.136	88.11	-6.92563	87.79	-4.09964	88.05	-5.24214	88.08	-3.79028	87.97	-3.26789	88.03	-0.392799	88.16	47.3476	88.18	31.7253	89.24	75.7327	91.55	95.4271
88.17	8.32638	87.94	-40.3615	88.13	824.597	88.22	-6.90609	87.9	-4.05353	88.16	-5.25418	88.18	-3.82019	88.07	-3.26893	88.13	-0.386974	88.26	47.4436	88.28	31.6508	89.34	75.7649	91.68	95.3887
88.27	8.31298	88.04	-40.3382	88.24	825.029	88.32	-6.88261	88	-4.02235	88.26	-5.26727	88.28	-3.85398	88.17	-3.29816	88.24	-0.392907	88.37	47.5488	88.39	31.5958	89.45	75.7899	91.78	95.3523
88.37	8.30447	88.14	-40.3141	88.34	825.432	88.42	-6.85519	88.1	-4.0061	88.36	-5.27673	88.39	-3.88137	88.27	-3.35559	88.34	-0.414399	88.47	47.663	88.49	31.5605	89.55	75.8109	91.92	95.3399
88.47	8.30086	88.24	-40.2758	88.44	825.805	88.52	-6.81468	88.21	-3.98641	88.46	-5.28879	88.49	-3.91009	88.37	-3.44122	88.44	-0.451448	88.58	47.7848	88.59	31.5294	89.65	75.8269	92.05	95.3582
88.57	8.30215	88.35	-40.2234	88.54	826.159	88.62	-6.76495	88.31	-3.96419	88.57	-5.30345	88.59	-3.94014	88.47	-3.53278	88.55	-0.50784	88.68	47.9142	88.72	31.5065	89.76	75.838	92.18	95.4073
88.68	8.30141	88.45	-40.1612	88.64	826.501	88.73	-6.70601	88.41	-3.93945	88.67	-5.30968	88.7	-3.96646	88.57	-3.63016	88.65	-0.575822	88.79	48.0551	88.82	31.4916	89.86	75.8454	92.3	95.4871
88.78	8.30016	88.55	-40.1218	88.74	826.829	88.83	-6.64026	88.51	-3.91039	88.77	-5.31247	88.8	-3.98618	88.68	-3.73339	88.76	-0.64088	88.89	48.2073	88.92	31.4928	89.96	75.852	92.43	95.5909
88.89	8.29842	88.65	-40.1051	88.84	827.147	88.94	-6.57177	88.61	-3.8758	88.87	-5.31181	88.9	-3.99931	88.78	-3.84244	88.86	-0.703014	88.99	48.3642	89.02	31.4997	90.07	75.8577	92.58	95.7179
88.99	8.29727	88.76	-40.1111	88.95	827.459	89.04	-6.50055	88.71	-3.83752	88.98	-5.30771	89	-4.00263	88.89	-3.94987	88.96	-0.755881	89.1	48.529	89.12	31.5117	90.18	75.8626	92.69	95.8424
89.09	8.29103	88.86	-40.1289	89.05	827.764	89.14	-6.42659	88.81	-3.79556	89.08	-5.31069	89.11	-3.99879	88.99	-4.05567	89.06	-0.790464	89.2	48.7016	89.22	31.5289	90.28	75.8619	92.81	95.9667
89.2	8.2797	88.96	-40.1562	89.16	828.061	89.25	-6.36764	88.91	-3.76171	89.19	-5.31235	89.21	-3.98779	89.1	-4.15984	89.16	-0.806763	89.31	48.8663	89.33	31.5472	90.38	75.8558	92.94	96.0858
89.3	8.26328	89.06	-40.193	89.26	828.364	89.35	-6.31922	89.02	-3.73282	89.29	-5.3127	89.31	-3.96874	89.2	-4.25373	89.26	-0.804486	89.41	49.0196	89.43	31.5668	90.48	75.8441	93.06	96.1999
89.4	8.24933	89.17	-40.2448	89.36	828.675	89.45	-6.28133	89.12	-3.7089	89.4	-5.32322	89.41	-3.94163	89.3	-4.33287	89.36	-0.792309	89.51	49.1624	89.54	31.5874	90.61	75.8203	93.19	96.2911
89.5	8.23691	89.27	-40.3302	89.47	828.995	89.55	-6.258	89.22	-3.693	89.5	-5.33317	89.52	-3.90835	89.4	-4.39726	89.47	-0.776193	89.61	49.2925	89.65	31.6054	90.71	75.7848	93.3	96.357
89.61	8.22602	89.37	-40.4491	89.57	829.337	89.66	-6.24534	89.32	-3.68598	89.6	-5.34253	89.62	-3.86892	89.51	-4.44688	89.57	-0.75614	89.72	49.41	89.78	31.6266	90.82	75.7376	93.43	96.3975
89.71	8.21936	89.48	-40.6017	89.68	829.689	89.76	-6.24334	89.43	-3.68782	89.71	-5.35132	89.72	-3.8245	89.61	-4.48253	89.67	-0.733226	89.82	49.5132	89.88	31.651	90.92	75.6859	93.56	96.4207
89.81	8.21309	89.58	-40.7421	89.78	830.053	89.86	-6.24538	89.53	-3.69852	89.81	-5.36312	89.82	-3.78542	89.72	-4.5042	89.77	-0.721966	89.92	49.6025	89.98	31.6705	91.02	75.6221	93.7	96.4266
89.91	8.20724	89.68	-40.8609	89.88	830.427	89.97	-6.24661	89.64	-3.71886	89.92	-5.38753	89.92	-3.75168	89.82	-4.51189	89.88	-0.72236	90.03	49.6827	90.09	31.6946	91.12	75.5462	93.81	96.4283
90.02	8.19996	89.78	-40.9584	89.98	830.805	90.07	-6.25351	89.74	-3.75413	90.02	-5.42456	90.03	-3.72651	89.93	-4.52017	89.98	-0.730719	90.13	49.7518	90.19	31.7234	91.22	75.4582	93.95	96.4356
90.12	8.1909	89.89	-41.0471	90.09	831.185	90.17	-6.2661	89.84	-3.80433	90.12	-5.45292	90.13	-3.71707	90.03	-4.51956	90.09	-0.742262	90.24	49.8064	90.29	31.7568	91.33	75.368	94.09	96.4607
90.22	8.17927	89.99	-41.1294	90.19	831.564	90.28	-6.27929	89.94	-3.85799	90.22	-5.47947	90.23	-3.71826	90.14	-4.51004	90.19	-0.756081	90.34	49.853	90.39	31.7951	91.43	75.287	94.2	96.4855
90.32	8.16508	90.09	-41.2053	90.29	831.933	90.38	-6.29756	90.04	-3.9237	90.32	-5.50421	90.33	-3.73009	90.24	-4.50132	90.29	-0.772174	90.44	49.8902	90.5	31.8384	91.53	75.2153	94.33	96.5099
90.42	8.139	90.2	-41.2747	90.4	832.276	90.48	-6.32092	90.15	-4.00143	90.42	-5.51876	90.43	-3.7547	90.34	-4.49772	90.4	-0.777093	90.55	49.9252	90.6	31.8866	91.65	75.1568	94.45	96.5338
90.53	8.10561	90.3	-41.3277	90.5	832.595	90.59	-6.34732	90.25	-4.09121	90.52	-5.5274	90.53	-3.78127	90.45	-4.49927	90.5	-0.764877	90.65	49.9527	90.71	31.9482	91.75	75.1242	94.59	96.5532
90.63	8.06491	90.4	-41.3567	90.6	832.886	90.69	-6.38382	90.36	-4.19091	90.63	-5.52821	90.63	-3.80982	90.55	-4.50594	90.6	-0.735527	90.75	49.9675	90.81	32.0117	91.85	75.1177	94.69	96.5557
90.73	8.00893	90.51	-41.3618	90.71	833.156	90.79	-6.43194	90.46	-4.30512	90.73	-5.52121	90.74	-3.83916	90.65	-4.52116	90.7	-0.697692	90.86	49.9728	90.91	32.0771	91.96	75.1372	94.82	96.5441
90.84	7.94032	90.61	-41.3717	90.81	833.415	90.89	-6.49168	90.56	-4.43384	90.84	-5.51113	90.84	-3.8653	90.76	-4.54775	90.8	-0.651371	90.96	49.9752	91.01	32.1395	92.06	75.189	94.93	96.5184
90.94	7.85839	90.71	-41.3959	90.91	833.662	91	-6.56788	90.67	-4.57753	90.94	-5.49777	90.94	-3.88655	90.86	-4.5857	90.91	-0.59855	91.07	49.9764	91.11	32.2003	92.16	75.2673	95.06	96.4787
91.04	7.76312	90.82	-41.4342	91.01	833.901	91.1	-6.65406	90.77	-4.71807	91.04	-5.48112	91.05	-3.90291	90.97	-4.62121	91.01	-0.539227	91.17	49.9763	91.21	32.2595	92.26	75.3721	95.19	96.4242
91.14	7.67631	90.92	-41.4568	91.11	834.137	91.2	-6.7502	90.88	-4.85547	91.15	-5.47782	91.15	-3.91274	91.07	-4.65844	91.12	-0.479817	91.27	49.9744	91.32	32.3171	92.36	75.4998	95.3	96.3623
91.25	7.59874	91.03	-41.4638	91.22	834.369	91.31	-6.84354	90.98	-4.98973	91.25	-5.4894	91.25	-3.92332	91.17	-4.69739	91.22	-0.42123	91.37	49.9722	91.42	32.3692	92.46	75.6352	95.45	96.3009
91.35	7.53042	91.13	-41.4533	91.32	834.604	91.41	-6.92801	91.08	-5.10579	91.35	-5.52165	91.35	-3.93466	91.28	-4.73593	91.32	-0.363465	91.47	49.9673	91.52	32.4157	92.57	75.7783	95.56	96.2405
91.45	7.46958	91.23	-41.4253	91.42	834.846	91.51	-7.0036	91.19	-5.19492	91.46	-5.57459	91.45	-3.94461	91.38	-4.76167	91.43	-0.313115	91.58	49.953	91.62	32.4566	92.67	75.929	95.69	96.1776
91.56	7.41257	91.33	-41.401	91.52	835.098	91.62	-7.07031	91.29	-5.25713	91.56	-5.64707	91.55	-3.95435	91.48	-4.78066	91.53	-0.270178	91.68	49.9365	91.73	32.4966	92.77	76.0693	95.8	96.1193
91.66	7.37065	91.43	-41.388	91.62	835.359	91.72	-7.11742	91.39	-5.30034	91.66	-5.73423	91.65	-3.97366	91.58	-4.79287	91.63	-0.238052	91.78	49.923	91.84	32.5315	92.88	76.1961	95.97	96.0663
91.76	7.34381	91.53	-41.3863	91.73	835.614	91.82	-7.14339	91.49	-5.32401	91.77	-5.83606	91.76	-4.00254	91.69	-4.79125	91.74	-0.212916	91.91	49.9125	91.94	32.5604	92.98	76.3093	96.11	96.0083
91.86	7.32204	91.63	-41.377	91.83	835.855	91.92	-7.14822	91.6	-5.32816	91.87	-5.93304	91.86	-4.04244	91.79	-4.77259	91.84	-0.1991	92.02	49.8975	92.05	32.5889	93.08	76.3992	96.22	95.9475
91.96	7.30605	91.73	-41.3599	91.94	836.081	92.03	-7.13549	91.7	-5.31939	91.97	-6.01578	91.96	-4.09036	91.89	-4.73688	91.95	-0.194619	92.12	49.8896	92.15	32.6286	93.18	76.4726	96.34	95.8838
92.07	7.29584	91.83	-41.3242	92.04	836.3	92.13	-7.10917	91.8	-5.3105	92.08	-6.07614	92.07	-4.1463	91.99	-4.68596	92.05	-0.199475	92.23	49.8888	92.25	32.6794	93.29	76.5296	96.46	95.8172
92.17	7.28016	91.94	-41.2881	92.14	836.512	92.23	-7.06924	91.91	-5.30169	92.18	-6.10456	92.17	-4.21191	92.1	-4.62552	92.15	-0.209859	92.33	49.8995	92.35	32.7415	93.39	76.5725	96.59	95.7436
92.27	7.25902	92.04	-41.2589	92.25	836.73	92.34	-7.03516	92.01	-5.29296	92.28	-6.10039	92.27	-4.28258	92.2	-4.55087	92.26	-0.224345	92.44	49.9224	92.46	32.8279	93.49	76.6051	96.7	95.6653
92.38	7.22329	92.14	-41.2454	92.35	836.952	92.44	-7.01311	92.12	-5.28888	92.39	-6.05782	92.37	-4.35188	92.31	-4.46201	92.36	-0.242935	92.65	49.9598	92.56	32.9327	93.59	76.6357	96.83	95.602
92.48	7.18441	92.25	-41.2475	92.45	837.173	92.54	-7.00307	92.22	-5.30071	92.49	-5.97685	92.48	-4.41982	92.41	-4.37559	92.46	-0.270263	92.75	50.009	92.66	33.0558	93.69	76.6643	97	95.5536
92.58	7.14659	92.35	-41.2503	92.56	837.392	92.65	-7.00505	92.32	-5.32845	92.6	-5.85777	92.58	-4.47611	92.52	-4.28556	92.56	-0.310129	92.86	50.0684	92.76	33.1877	93.8	76.6973	97.12	95.5126
92.69	7.09856	92.46	-41.2541	92.66	837.609	92.75	-7.02691	92.43	-5.35751	92.7	-5.70736	92.68	-4.51095	92.62	-4.19192	92.67	-0.359133	92.96	50.1281	92.87	33.3223	93.9	76.7376	97.23	95.4865
92.79	7.04033	92.56	-41.2514	92.77	837.826	92.85	-7.06783	92.53	-5.38384	92.81	-5.53159	92.79	-4.52436	92.72	-4.10271	92.77	-0.419124	93.06	50.1883	92.97	33.4671	94.01	76.7854	97.33	95.49
92.89	6.97037	92.66	-41.2465	92.87	838.044	92.96	-7.12784	92.63	-5.41051	92.91	-5.3529	92.89	-4.51395	92.83	-4.0183	92.87	-0.48741	93.16	50.2496	93.07	33.6221	94.11	76.8407	97.48	95.5013
93	6.88871	92.77	-41.251	92.97	838.257	93.06	-7.19653	92.73	-5.43092	93.01	-5.17879	93	-4.48442	92.93	-3.93958	92.97	-0.566277	93.26	50.2959	93.18	33.7696	94.21	76.9026	97.61	95.5219
93.1	6.79712	92.87	-41.2757	93.07	838.459	93.17	-7.27139	92.84	-5.4402	93.12	-5.01739	93.1	-4.44663	93.03	-3.86657	93.08	-0.655725	93.36	50.3273	93.28	33.9035	94.32	76.9695	97.72	95.5518
93.2	6.69052	92.97	-41.3207	93.17	838.654	93.27	-7.3524	92.94	-5.44001	93.22	-4.87647	93.21	-4.4006	93.14	-3.79404	93.18	-0.747896	93.47	50.3456	93.39	34.0188	94.42	77.0373	97.86	95.5909
93.31	6.56908	93.08	-41.373	93.27	838.829	93.37	-7.43413	93.05	-5.43035	93.32	-4.76518	93.31	-4.35855	93.24	-3.72668	93.28	-0.835197	93.57	50.3488	93.5	34.1286	94.52	77.1059	97.99	95.6394
93.41	6.4419	93.18	-41.4258	93.37	838.985	93.47	-7.51731	93.15	-5.41921	93.42	-4.68353	93.42	-4.32691	93.34	-3.66448	93.38	-0.917629	93.67	50.3248	93.6	34.2155	94.63	77.1671	98.12	95.6768
93.51	6.30901	93.28	-41.4683	93.48	839.133	93.58	-7.59619	93.25	-5.40408	93.53	-4.63005	93.52	-4.30568	93.44	-3.60396	93.49	-0.988735	93.78	50.276	93.7	34.2794	94.73	77.2208	98.27	95.7064
93.62	6.18171	93.38	-41.4987	93.58	839.272	93.68	-7.67078	93.36	-5.38352	93.63	-4.60752	93.62	-4.30515	93.55	-3.54513	93.59	-1.02929	93.9	50.2026	93.81	34.3204	94.83	77.2734	98.38	95.7146
93.72	6.05459	93.48	-41.5312	93.69	839.41	93.78	-7.73887	93.46	-5.36455	93.73	-4.6097	93.72	-4.31984	93.65	-3.48857	93.69	-1.03338	94.01	50.1154	93.91	34.3446	94.94	77.3202	98.53	95.7013
93.82	5.93881	93.59	-41.573	93.8	839.566	93.89	-7.79737	93.57	-5.35016	93.84	-4.63063	93.83	-4.35157	93.75	-3.42924	93.79	-1.00101	94.11	50.0146	94.02	34.3556	95.04	77.361	98.67	95.6666
93.92	5.82904	93.69	-41.6241	93.9	839.732	93.99	-7.84629	93.67	-5.33728	93.94	-4.66155	93.93	-4.40034	93.85	-3.36723	93.9	-0.938275	94.21	49.9018	94.12	34.3534	95.14	77.4095	98.79	95.6228
94.03	5.72198	93.79	-41.6536	94	839.915	94.09	-7.88983	93.77	-5.32591	94.04	-4.69559	94.03	-4.47156	93.95	-3.30165	94	-0.857417	94.32	49.7815	94.22	34.3316	95.25	77.461	98.92	95.5742
94.13	5.61762	93.89	-41.6614	94.11	840.114	94.2	-7.92487	93.88	-5.32457	94.15	-4.72833	94.14	-4.55435	94.06	-3.23249	94.1	-0.758433	94.42	49.6628	94.32	34.3029	95.35	77.5173	99.05	95.5217
94.24	5.51467	94	-41.6493	94.21	840.334	94.3	-7.9519	93.98	-5.32825	94.25	-4.75975	94.24	-4.64871	94.16	-3.15575	94.2	-0.662825	94.53	49.5437	94.43	34.2671	95.45	77.5782	99.17	95.4764
94.34	5.41299	94.1	-41.6227	94.31	840.574	94.41	-7.9709	94.09	-5.33695	94.35	-4.7833	94.34	-4.74482	94.27	-3.0696	94.31	-0.57961	94.63	49.4266	94.53	34.2226	95.55	77.6408	99.29	95.4283
94.44	5.31554	94.2	-41.5909	94.41	840.835	94.52	-7.97721	94.19	-5.34829	94.46	-4.80737	94.44	-4.84712	94.37	-2.97405	94.41	-0.521066	94.73	49.3237	94.63	34.1742	95.65	77.7067	99.4	95.3825
94.54	5.20989	94.3	-41.5649	94.51	841.108	94.62	-7.98104	94.29	-5.36542	94.56	-4.83341	94.54	-4.9556	94.47	-2.87605	94.51	-0.487194	94.83	49.2349	94.74	34.1261	95.76	77.776	99.55	95.334
94.64	5.0964	94.41	-41.5445	94.61	841.39	94.72	-7.98237	94.4	-5.38977	94.66	-4.85135	94.65	-5.07026	94.57	-2.78011	94.61	-0.48474	94.93	49.1594	94.84	34.0782	95.86	77.8455	99.65	95.2988
94.75	4.97832	94.51	-41.5158	94.71	841.672	94.82	-7.97863	94.5	-5.42133	94.77	-4.86742	94.75	-5.18695	94.68	-2.68562	94.72	-0.513662	95.04	49.0964	94.95	34.0431	95.96	77.9207	99.79	95.2749
94.85	4.85566	94.62	-41.4787	94.82	841.946	94.92	-7.97369	94.61	-5.45524	94.87	-4.87754	94.86	-5.30385	94.78	-2.5926	94.82	-0.573961	95.14	49.0392	95.05	34.0079	96.06	78.0017	99.9	95.2625
94.95	4.73293	94.72	-41.4249	94.92	842.207	95.03	-7.96675	94.71	-5.49851	94.98	-4.88173	94.96	-5.42096	94.88	-2.49771	94.92	-0.663196	95.24	48.9863	95.15	33.9728	96.17	78.0813	100.04	95.2616
95.06	4.61165	94.83	-41.3742	95.02	842.459	95.13	-7.9578	94.81	-5.55114	95.08	-4.87274	95.06	-5.53287	94.99	-2.40531	95.03	-0.766854	95.35	48.9342	95.25	33.9499	96.27	78.1608	100.16	95.2761
95.16	4.48958	94.93	-41.3357	95.12	842.702	95.23	-7.95074	94.92	-5.61134	95.19	-4.8454	95.17	-5.62974	95.09	-2.31539	95.13	-0.876658	95.45	48.8757	95.35	33.9309	96.37	78.2351	100.27	95.2893
95.26	4.36873	95.03	-41.3077	95.22	842.932	95.34	-7.93862	95.02	-5.67697	95.29	-4.79972	95.27	-5.71157	95.19	-2.22488	95.23	-0.981137	95.56	48.8111	95.46	33.9157	96.48	78.3043	100.4	95.2971
95.36	4.25529	95.13	-41.2814	95.33	843.154	95.44	-7.92144	95.13	-5.74801	95.39	-4.74858	95.38	-5.77836	95.29	-2.14506	95.34	-1.08507	95.66	48.7417	95.56	33.9062	96.59	78.3661	100.54	95.2917
95.47	4.14708	95.23	-41.2476	95.43	843.368	95.55	-7.90652	95.23	-5.82391	95.5	-4.68362	95.48	-5.83077	95.39	-2.07596	95.44	-1.17709	95.76	48.67	95.66	33.9012	96.69	78.4073	100.66	95.2731
95.57	4.04409	95.34	-41.2061	95.53	843.579	95.65	-7.88937	95.33	-5.89696	95.6	-4.6119	95.58	-5.86881	95.5	-2.00998	95.55	-1.2572	95.87	48.5971	95.77	33.8966	96.79	78.4279	100.78	95.2412
95.67	3.95397	95.44	-41.1519	95.63	843.806	95.75	-7.87523	95.44	-5.96923	95.71	-4.55621	95.68	-5.89246	95.6	-1.95876	95.65	-1.32112	95.97	48.5226	95.87	33.8924	96.89	78.4352	100.9	95.1937
95.77	3.8758	95.54	-41.0974	95.74	844.05	95.86	-7.86472	95.54	-6.04072	95.81	-4.51656	95.78	-5.91137	95.7	-1.91984	95.75	-1.37373	96.07	48.4517	95.97	33.8736	97	78.4284	101.06	95.1343
95.88	3.8146	95.64	-41.0504	95.84	844.309	95.96	-7.85079	95.64	-6.1144	95.91	-4.49893	95.88	-5.93516	95.81	-1.8932	95.85	-1.41504	96.18	48.3962	96.07	33.8544	97.1	78.4133	101.2	95.0817
95.98	3.77117	95.75	-41.0192	95.94	844.593	96.07	-7.83272	95.74	-6.17868	96.02	-4.5033	95.99	-5.96384	95.91	-1.87798	95.95	-1.43776	96.28	48.3559	96.18	33.8348	97.2	78.3898	101.32	95.0359
96.08	3.74512	95.85	-40.9995	96.04	844.888	96.17	-7.81051	95.85	-6.23356	96.12	-4.53047	96.09	-5.99648	96.01	-1.86702	96.05	-1.44189	96.38	48.3273	96.28	33.8155	97.32	78.3576	101.43	94.9957
96.29	3.73942	95.95	-40.9821	96.15	845.194	96.27	-7.77223	95.95	-6.27718	96.22	-4.59002	96.19	-6.04461	96.11	-1.8603	96.17	-1.43372	96.49	48.3068	96.39	33.7941	97.42	78.3279	101.56	94.9635
96.39	3.74485	96.05	-40.9672	96.25	845.5	96.37	-7.72438	96.05	-6.3177	96.32	-4.67006	96.29	-6.10821	96.22	-1.86563	96.27	-1.41326	96.59	48.2942	96.49	33.7704	97.52	78.3006	101.68	94.9406
96.49	3.75521	96.15	-40.9573	96.35	845.802	96.48	-7.66617	96.16	-6.34847	96.42	-4.74709	96.39	-6.1873	96.32	-1.87351	96.38	-1.37905	96.69	48.2857	96.59	33.7445	97.62	78.2754	101.81	94.9238
96.6	3.76579	96.26	-40.9593	96.46	846.103	96.58	-7.60812	96.26	-6.36949	96.52	-4.82111	96.5	-6.27678	96.43	-1.88423	96.48	-1.32733	96.8	48.2782	96.7	33.7262	97.73	78.2641	101.93	94.9229
96.7	3.77658	96.36	-40.9751	96.56	846.403	96.68	-7.55632	96.36	-6.38054	96.63	-4.87924	96.6	-6.36943	96.53	-1.89778	96.59	-1.25809	96.9	48.2792	96.8	33.722	97.83	78.265	102.07	94.932
96.8	3.79102	96.46	-41.01	96.66	846.692	96.78	-7.50553	96.47	-6.38828	96.73	-4.90708	96.7	-6.46524	96.63	-1.9106	96.7	-1.18247	97.01	48.2861	96.91	33.7319	97.93	78.2668	102.21	94.9511
96.91	3.8091	96.56	-41.0444	96.76	846.967	96.89	-7.45575	96.57	-6.39271	96.84	-4.90599	96.8	-6.56422	96.74	-1.91911	96.81	-1.10154	97.11	48.2914	97.01	33.7578	98.04	78.2756	102.32	94.9818
97.01	3.81455	96.66	-41.0707	96.86	847.228	96.99	-7.4219	96.67	-6.38515	96.94	-4.87405	96.91	-6.64696	96.84	-1.92332	96.91	-1.0119	97.21	48.2932	97.12	33.8011	98.14	78.2888	102.43	95.0038
97.11	3.81087	96.76	-41.0805	96.97	847.477	97.09	-7.4022	96.78	-6.3702	97.04	-4.82586	97.02	-6.71346	96.95	-1.92294	97.01	-0.921707	97.31	48.2905	97.22	33.8619	98.24	78.3065	102.57	95.0388
97.21	3.79845	96.87	-41.0779	97.07	847.72	97.2	-7.39665	96.88	-6.35499	97.14	-4.76101	97.12	-6.76464	97.05	-1.9208	97.11	-0.830948	97.41	48.29	97.33	33.9355	98.35	78.3315	102.68	95.0868
97.31	3.77986	96.97	-41.0692	97.18	847.966	97.3	-7.40879	96.99	-6.33954	97.24	-4.67952	97.22	-6.79881	97.16	-1.92067	97.22	-0.743587	97.52	48.2841	97.43	34.0301	98.45	78.3669	102.81	95.1477
97.42	3.76434	97.07	-41.0652	97.28	848.216	97.41	-7.43464	97.09	-6.32214	97.35	-4.6014	97.32	-6.80679	97.26	-1.92672	97.32	-0.659625	97.62	48.2728	97.54	34.1453	98.55	78.4125	102.92	95.2216
97.52	3.74752	97.18	-41.0719	97.38	848.468	97.51	-7.47497	97.19	-6.30926	97.45	-4.54309	97.43	-6.78856	97.36	-1.9386	97.43	-0.577897	97.73	48.2548	97.64	34.2811	98.65	78.4696	103.05	95.3151
97.62	3.73335	97.28	-41.075	97.49	848.708	97.62	-7.51582	97.3	-6.30089	97.55	-4.50459	97.53	-6.74656	97.47	-1.96072	97.54	-0.502696	97.83	48.2258	97.74	34.4321	98.76	78.5382	103.17	95.4238
97.72	3.73093	97.38	-41.0726	97.59	848.933	97.72	-7.55111	97.4	-6.30687	97.65	-4.4917	97.63	-6.69442	97.57	-1.99306	97.64	-0.434022	97.93	48.1834	97.84	34.584	98.86	78.6118	103.29	95.5288
97.83	3.73011	97.48	-41.0633	97.69	849.143	97.82	-7.58009	97.5	-6.31846	97.75	-4.50474	97.73	-6.63213	97.67	-2.02579	97.74	-0.365638	98.04	48.1268	97.95	34.737	98.97	78.6882	103.4	95.6301
97.93	3.73089	97.58	-41.0538	97.8	849.338	97.92	-7.60276	97.61	-6.33426	97.86	-4.54251	97.84	-6.55971	97.78	-2.06494	97.85	-0.297543	98.14	48.0591	98.05	34.881	99.07	78.7488	103.52	95.735
98.04	3.74783	97.69	-41.0514	97.9	849.517	98.03	-7.60708	97.71	-6.36477	97.96	-4.60503	97.94	-6.49127	97.88	-2.11109	97.95	-0.241351	98.24	47.9848	98.15	35.0094	99.18	78.7904	103.63	95.8362
98.14	3.77741	97.79	-41.0716	98	849.692	98.13	-7.59715	97.81	-6.40996	98.06	-4.67173	98.04	-6.43811	97.98	-2.16356	98.06	-0.190892	98.35	47.9039	98.25	35.1163	99.28	78.8136	103.74	95.9046
98.25	3.83079	97.89	-41.1144	98.1	849.862	98.24	-7.57296	97.91	-6.45963	98.16	-4.74011	98.14	-6.40025	98.09	-2.22235	98.16	-0.144527	98.45	47.8182	98.35	35.2017	99.39	78.8158	103.86	95.9494
98.35	3.90467	97.99	-41.163	98.21	850.027	98.34	-7.55236	98.02	-6.51376	98.26	-4.81016	98.24	-6.37767	98.19	-2.2828	98.27	-0.0979925	98.55	47.7424	98.46	35.2635	99.49	78.7971	103.99	95.9703
98.45	3.99725	98.09	-41.2066	98.31	850.193	98.44	-7.5393	98.12	-6.57605	98.37	-4.87375	98.35	-6.36869	98.29	-2.34491	98.37	-0.0512892	98.65	47.6753	98.56	35.3082	99.59	78.7713	104.12	95.9675
98.56	4.11379	98.2	-41.2412	98.41	850.361	98.55	-7.53474	98.23	-6.64668	98.47	-4.91511	98.45	-6.37332	98.4	-2.40399	98.48	-0.00652433	98.76	47.617	98.66	35.3358	99.7	78.7425	104.23	95.941
98.66	4.2543	98.3	-41.2743	98.52	850.545	98.65	-7.53866	98.33	-6.72115	98.58	-4.94859	98.56	-6.38913	98.5	-2.45535	98.58	0.0377269	98.87	47.5706	98.76	35.3514	99.8	78.7064	104.36	95.8972
98.76	4.40778	98.4	-41.3113	98.62	850.752	98.75	-7.55024	98.43	-6.79024	98.68	-4.97419	98.66	-6.40835	98.61	-2.50487	98.68	0.0791726	98.97	47.5385	98.87	35.3625	99.9	78.6712	104.54	95.8597
98.87	4.57298	98.5	-41.3647	98.72	850.979	98.86	-7.57594	98.53	-6.85395	98.79	-4.99307	98.76	-6.42786	98.71	-2.54922	98.79	0.109755	99.07	47.5207	98.97	35.3616	100.01	78.6475	104.65	95.8258
98.97	4.73435	98.61	-41.4345	98.83	851.226	98.96	-7.61578	98.64	-6.91512	98.89	-5.00335	98.87	-6.44766	98.81	-2.58841	98.9	0.114051	99.19	47.5167	99.07	35.3631	100.12	78.6326	104.78	95.7953
99.07	4.89402	98.71	-41.5125	98.93	851.488	99.07	-7.65821	98.74	-6.97084	98.99	-5.00503	98.97	-6.46889	98.91	-2.62129	99.01	0.0943541	99.31	47.5232	99.18	35.3712	100.23	78.6315	104.88	95.7683
99.18	5.04083	98.82	-41.5915	99.04	851.756	99.17	-7.70244	98.85	-7.01717	99.1	-5.00407	99.07	-6.47842	99.02	-2.65291	99.11	0.0502093	99.42	47.5403	99.28	35.3881	100.33	78.6403	105.04	95.7448
99.28	5.16775	98.92	-41.6589	99.14	852.024	99.27	-7.74739	98.95	-7.05721	99.2	-5.01122	99.17	-6.47626	99.12	-2.69368	99.21	-0.0200226	99.52	47.5678	99.39	35.4138	100.44	78.6526	105.16	95.7231
99.38	5.27658	99.02	-41.7252	99.25	852.286	99.38	-7.78139	99.05	-7.08754	99.31	-5.02064	99.27	-6.4624	99.22	-2.7445	99.32	-0.118628	99.62	47.6057	99.49	35.4456	100.54	78.6706	105.3	95.7082
99.49	5.35937	99.13	-41.7958	99.35	852.543	99.48	-7.80614	99.16	-7.09942	99.41	-5.03677	99.38	-6.44665	99.33	-2.79501	99.42	-0.241389	99.73	47.652	99.59	35.4772	100.64	78.6804	105.41	95.7001
99.59	5.41726	99.23	-41.8727	99.45	852.785	99.58	-7.82019	99.26	-7.09603	99.51	-5.06761	99.48	-6.42426	99.43	-2.85914	99.52	-0.372555	99.83	47.7066	99.7	35.5224	100.74	78.6821	105.55	95.6988
99.69	5.45024	99.33	-41.9559	99.55	853.012	99.68	-7.82355	99.36	-7.08188	99.62	-5.09686	99.58	-6.39521	99.53	-2.93869	99.63	-0.512124	99.95	47.7673	99.8	35.5745	100.85	78.6829	105.67	95.7042
99.8	5.45718	99.43	-42.033	99.66	853.218	99.79	-7.82007	99.47	-7.06055	99.72	-5.12452	99.69	-6.35645	99.64	-3.02781	99.73	-0.645528	100.05	47.8213	99.91	35.6338	100.95	78.6814	105.81	95.7116
99.9	5.4598	99.53	-42.0932	99.76	853.403	99.89	-7.80403	99.57	-7.03204	99.82	-5.14912	99.79	-6.31108	99.74	-3.12683	99.84	-0.778495	100.15	47.8688	100.01	35.7036	101.06	78.6766	105.92	95.7349
100	5.45809	99.63	-42.1354	99.86	853.568	99.99	-7.7728	99.67	-6.99492	99.93	-5.17568	99.89	-6.25911	99.84	-3.23575	99.95	-0.895601	100.26	47.9097	100.11	35.784	101.16	78.6755	106.05	95.778
100.11	5.44972	99.74	-42.1595	99.96	853.719	100.09	-7.74274	99.77	-6.9529	100.03	-5.20419	100	-6.19505	99.94	-3.35517	100.05	-0.986292	100.37	47.9436	100.22	35.8704	101.26	78.67	106.19	95.8367
100.22	5.44058	99.84	-42.1655	100.06	853.852	100.2	-7.71385	99.87	-6.91298	100.13	-5.23871	100.1	-6.12086	100.05	-3.48682	100.15	-1.05011	100.47	47.977	100.32	35.9663	101.37	78.664	106.32	95.905
100.32	5.4385	99.94	-42.1743	100.16	853.984	100.3	-7.688	99.98	-6.86816	100.24	-5.27726	100.2	-6.04251	100.15	-3.62352	100.27	-1.08175	100.57	48.01	100.42	36.0572	101.47	78.6575	106.46	95.9889
100.42	5.44347	100.05	-42.1857	100.26	854.109	100.4	-7.66522	100.08	-6.82183	100.34	-5.33231	100.31	-5.96001	100.26	-3.76091	100.37	-1.0812	100.67	48.0457	100.53	36.14	101.68	78.6515	106.59	96.0676
100.53	5.46567	100.15	-42.1945	100.37	854.227	100.5	-7.64358	100.19	-6.77601	100.44	-5.3994	100.41	-5.88428	100.36	-3.90936	100.47	-1.06096	100.78	48.0864	100.63	36.2166	101.78	78.6512	106.7	96.1454
100.63	5.50594	100.26	-42.2024	100.47	854.354	100.61	-7.62357	100.29	-6.72753	100.55	-5.48764	100.52	-5.82007	100.47	-4.05832	100.58	-1.03172	100.88	48.132	100.73	36.2734	101.88	78.6527	106.82	96.2186
100.73	5.56427	100.36	-42.206	100.57	854.489	100.71	-7.60616	100.4	-6.67639	100.65	-5.59524	100.62	-5.76737	100.57	-4.20598	100.68	-0.993474	101	48.1849	100.83	36.3087	101.99	78.6528	106.96	96.2869
100.84	5.64364	100.47	-42.2212	100.68	854.642	100.82	-7.58485	100.5	-6.62389	100.76	-5.72223	100.73	-5.73063	100.67	-4.35234	100.8	-0.95609	101.11	48.2499	100.94	36.3163	102.09	78.6533	107.09	96.3503
100.94	5.72915	100.57	-42.2479	100.78	854.811	100.92	-7.55965	100.6	-6.56676	100.86	-5.86151	100.83	-5.70922	100.77	-4.49966	100.9	-0.913835	101.21	48.3269	101.04	36.3114	102.19	78.6549	107.21	96.3996
101.04	5.81278	100.67	-42.2925	100.89	854.985	101.02	-7.52792	100.7	-6.50293	100.96	-5.99537	100.93	-5.69642	100.88	-4.63183	101	-0.879664	101.31	48.4159	101.15	36.2941	102.3	78.6465	107.34	96.4451
101.14	5.89455	100.77	-42.3431	100.99	855.162	101.13	-7.48905	100.81	-6.4287	101.07	-6.12382	101.04	-5.69223	100.98	-4.75133	101.1	-0.859285	101.42	48.5109	101.25	36.2714	102.4	78.6313	107.46	96.4832
101.24	5.96353	100.88	-42.3999	101.1	855.349	101.23	-7.44509	100.91	-6.33987	101.17	-6.24279	101.14	-5.6869	101.09	-4.85639	101.21	-0.852697	101.52	48.605	101.35	36.2383	102.51	78.6	107.6	96.5103
101.35	6.00431	100.98	-42.4545	101.2	855.532	101.33	-7.39524	101.01	-6.24344	101.28	-6.34272	101.24	-5.67443	101.19	-4.94444	101.31	-0.86475	101.63	48.6985	101.45	36.2094	102.61	78.5525	107.72	96.5265
101.45	6.01689	101.08	-42.4966	101.31	855.716	101.44	-7.34492	101.12	-6.13761	101.38	-6.42252	101.34	-5.65482	101.29	-5.01982	101.42	-0.895444	101.73	48.7831	101.56	36.199	102.72	78.4858	107.85	96.5383
101.56	5.99902	101.18	-42.5333	101.41	855.905	101.54	-7.30408	101.22	-6.02425	101.49	-6.48221	101.45	-5.61822	101.39	-5.07927	101.52	-0.941999	101.83	48.8653	101.66	36.2054	102.82	78.3941	107.97	96.5413
101.66	5.96125	101.28	-42.5648	101.51	856.097	101.64	-7.2727	101.33	-5.90727	101.59	-6.52458	101.55	-5.56462	101.49	-5.12863	101.63	-1.0052	101.94	48.9451	101.76	36.2294	102.93	78.2814	108.12	96.5349
101.76	5.90361	101.39	-42.6004	101.61	856.293	101.75	-7.25058	101.43	-5.79335	101.69	-6.56201	101.66	-5.49894	101.6	-5.1679	101.73	-1.0817	102.04	49.0224	101.86	36.2712	103.03	78.1532	108.25	96.526
101.87	5.83001	101.49	-42.6244	101.71	856.48	101.85	-7.2407	101.53	-5.68174	101.8	-6.5945	101.76	-5.42117	101.7	-5.19678	101.84	-1.17679	102.14	49.1014	101.96	36.3282	103.13	78.0093	108.35	96.5031
101.97	5.74609	101.59	-42.6368	101.82	856.659	101.95	-7.24308	101.64	-5.5805	101.9	-6.62912	101.86	-5.33915	101.8	-5.21328	101.94	-1.29047	102.24	49.177	102.07	36.3829	103.24	77.867	108.49	96.4719
102.08	5.67317	101.69	-42.6323	101.92	856.845	102.06	-7.26293	101.75	-5.4917	102	-6.6822	101.96	-5.25961	101.9	-5.23448	102.04	-1.41637	102.34	49.2517	102.17	36.4351	103.34	77.7374	108.65	96.4244
102.18	5.61123	101.79	-42.6169	102.02	857.036	102.16	-7.30281	101.86	-5.41533	102.11	-6.74665	102.06	-5.18256	102.01	-5.2579	102.14	-1.55341	102.44	49.3292	102.27	36.4723	103.44	77.622	108.8	96.3782
102.29	5.56532	101.89	-42.6003	102.12	857.233	102.26	-7.35282	101.96	-5.36483	102.21	-6.8225	102.17	-5.11791	102.11	-5.28757	102.24	-1.69258	102.55	49.4054	102.37	36.4995	103.54	77.5302	108.9	96.3381
102.39	5.53566	102	-42.5909	102.23	857.44	102.36	-7.41624	102.06	-5.34019	102.31	-6.90472	102.27	-5.06585	102.21	-5.32724	102.35	-1.82818	102.65	49.481	102.48	36.5195	103.65	77.462	109.02	96.29
102.5	5.52226	102.1	-42.5992	102.34	857.658	102.46	-7.48765	102.16	-5.33607	102.42	-6.99399	102.37	-5.02639	102.32	-5.3769	102.45	-1.96021	102.75	49.556	102.58	36.5218	103.75	77.4176	109.16	96.2339
102.6	5.52182	102.2	-42.6118	102.44	857.873	102.57	-7.56048	102.26	-5.35248	102.52	-7.09032	102.48	-4.99956	102.42	-5.43606	102.56	-2.0812	102.86	49.6209	102.68	36.5026	103.85	77.3889	109.34	96.1847
102.7	5.52092	102.3	-42.6287	102.55	858.08	102.67	-7.63474	102.36	-5.38432	102.62	-7.18182	102.58	-4.99455	102.52	-5.50052	102.66	-2.18396	102.96	49.6759	102.78	36.4612	103.96	77.3628	109.46	96.1326
102.8	5.5149	102.41	-42.6438	102.65	858.285	102.78	-7.70964	102.47	-5.42494	102.72	-7.2608	102.68	-5.00644	102.63	-5.56516	102.76	-2.27184	103.06	49.7222	102.89	36.3978	104.07	77.3338	109.58	96.0689
102.9	5.49984	102.51	-42.6672	102.75	858.491	102.88	-7.78468	102.57	-5.47432	102.83	-7.32486	102.78	-5.03524	102.73	-5.63026	102.86	-2.34197	103.17	49.7599	103	36.3213	104.17	77.3021	109.71	96.0003
103.01	5.47573	102.61	-42.6978	102.86	858.696	102.98	-7.85986	102.67	-5.5264	102.93	-7.37401	102.89	-5.07616	102.83	-5.69146	102.97	-2.39385	103.27	49.7889	103.12	36.2383	104.28	77.2505	109.86	95.9268
103.11	5.43107	102.72	-42.7373	102.96	858.897	103.08	-7.93591	102.78	-5.58117	103.04	-7.40602	102.99	-5.12093	102.93	-5.7451	103.07	-2.42896	103.37	49.8101	103.22	36.1429	104.38	77.1811	109.97	95.8482
103.21	5.36587	102.82	-42.7924	103.06	859.096	103.18	-8.0103	102.88	-5.64002	103.14	-7.42778	103.1	-5.16954	103.03	-5.79119	103.17	-2.44729	103.48	49.8222	103.32	36.0556	104.48	77.1051	110.08	95.7456
103.32	5.27681	102.92	-42.8459	103.17	859.296	103.28	-8.08681	103	-5.68773	103.24	-7.43928	103.2	-5.21736	103.14	-5.82511	103.28	-2.44965	103.58	49.8308	103.42	35.9765	104.58	77.0225	110.21	95.6181
103.42	5.17273	103.02	-42.8895	103.28	859.484	103.39	-8.16214	103.1	-5.7243	103.34	-7.45511	103.3	-5.25289	103.24	-5.83943	103.38	-2.43787	103.69	49.8358	103.52	35.9088	104.68	76.9351	110.35	95.4801
103.52	5.05363	103.13	-42.9233	103.38	859.663	103.49	-8.23629	103.2	-5.75687	103.45	-7.48086	103.4	-5.27613	103.34	-5.83415	103.48	-2.41195	103.79	49.8355	103.63	35.8527	104.78	76.8516	110.48	95.3422
103.62	4.92279	103.23	-42.9469	103.49	859.838	103.6	-8.28455	103.31	-5.77938	103.55	-7.51652	103.51	-5.28708	103.44	-5.81304	103.58	-2.37388	103.89	49.8382	103.73	35.8061	104.89	76.7727	110.63	95.2044
103.73	4.78023	103.33	-42.9706	103.59	860.021	103.7	-8.30692	103.41	-5.79129	103.66	-7.56211	103.61	-5.27757	103.55	-5.77736	103.68	-2.34375	104	49.8451	103.83	35.7686	104.99	76.6991	110.75	95.0771
103.83	4.63304	103.44	-42.9983	103.69	860.202	103.81	-8.30245	103.52	-5.79261	103.76	-7.62462	103.71	-5.2542	103.65	-5.7373	103.79	-2.31728	104.1	49.8561	103.93	35.7403	105.1	76.631	110.86	94.9663
103.93	4.48124	103.54	-43.027	103.81	860.382	103.91	-8.27214	103.62	-5.78786	103.86	-7.69211	103.81	-5.21699	103.75	-5.69284	103.89	-2.29448	104.2	49.8779	104.04	35.7125	105.2	76.5725	110.99	94.8673
104.03	4.32669	103.64	-43.0522	103.91	860.557	104.01	-8.22481	103.72	-5.78249	103.96	-7.76458	103.91	-5.16484	103.86	-5.6425	103.99	-2.27355	104.3	49.9105	104.14	35.6851	105.3	76.5236	111.09	94.7754
104.13	4.1719	103.74	-43.0723	104.02	860.733	104.12	-8.15973	103.82	-5.77651	104.07	-7.84235	104.02	-5.10916	103.96	-5.58848	104.12	-2.2486	104.41	49.9539	104.24	35.672	105.4	76.4692	111.23	94.6906
104.24	4.01689	103.84	-43.0814	104.12	860.913	104.22	-8.07689	103.92	-5.76852	104.17	-7.91901	104.12	-5.04994	104.07	-5.53079	104.22	-2.21963	104.51	50.0086	104.34	35.6585	105.51	76.4046	111.35	94.6128
104.34	3.86497	103.94	-43.0885	104.22	861.092	104.32	-8.0041	104.02	-5.75813	104.27	-7.99458	104.22	-4.99154	104.17	-5.46999	104.32	-2.19485	104.61	50.0696	104.44	35.6517	105.61	76.3291	111.48	94.5429
104.44	3.72399	104.05	-43.0934	104.33	861.28	104.42	-7.94136	104.13	-5.73876	104.38	-8.06905	104.32	-4.94335	104.27	-5.41424	104.43	-2.17505	104.71	50.1368	104.54	35.6455	105.71	76.2443	111.63	94.478
104.54	3.60099	104.15	-43.1088	104.43	861.483	104.53	-7.88976	104.23	-5.71043	104.48	-8.12862	104.43	-4.90599	104.38	-5.3531	104.53	-2.16022	104.82	50.2103	104.65	35.6449	105.81	76.1504	111.77	94.4075
104.64	3.49598	104.25	-43.1412	104.53	861.7	104.63	-7.87086	104.34	-5.68261	104.58	-8.1791	104.53	-4.87946	104.48	-5.28658	104.64	-2.15038	104.92	50.2714	104.75	35.6568	105.91	76.0445	111.91	94.3267
104.75	3.41689	104.36	-43.1751	104.64	861.92	104.74	-7.88266	104.44	-5.66087	104.68	-8.22051	104.63	-4.86382	104.58	-5.22378	104.74	-2.1368	105.02	50.3154	104.86	35.681	106.01	75.9391	112.03	94.2354
104.85	3.3584	104.46	-43.2065	104.74	862.139	104.84	-7.92611	104.54	-5.64522	104.78	-8.24483	104.74	-4.8572	104.69	-5.1612	104.84	-2.13387	105.13	50.3431	104.96	35.7041	106.12	75.8387	112.14	94.1344
104.95	3.32053	104.57	-43.226	104.84	862.355	104.94	-8.00812	104.64	-5.63114	104.88	-8.25789	104.84	-4.85961	104.79	-5.09883	104.94	-2.14159	105.23	50.3543	105.06	35.7363	106.22	75.739	112.27	94.0286
105.06	3.3014	104.67	-43.2441	104.95	862.576	105.05	-8.11682	104.75	-5.62513	104.99	-8.25967	104.95	-4.86969	104.89	-5.04255	105.04	-2.16225	105.34	50.3627	105.17	35.7776	106.32	75.6383	112.38	93.9239
105.16	3.28861	104.77	-43.2608	105.05	862.803	105.15	-8.25221	104.85	-5.6342	105.09	-8.25019	105.05	-4.88139	104.99	-4.98939	105.15	-2.18103	105.44	50.3682	105.27	35.8204	106.42	75.5425	112.49	93.8107
105.26	3.28217	104.88	-43.2827	105.15	863.036	105.25	-8.41691	104.96	-5.65837	105.19	-8.23269	105.15	-4.89805	105.09	-4.93934	105.25	-2.19793	105.54	50.3835	105.37	35.8641	106.52	75.4514	112.62	93.6829
105.37	3.28206	104.98	-43.3095	105.28	863.276	105.35	-8.58528	105.06	-5.69721	105.29	-8.2072	105.26	-4.91968	105.2	-4.89241	105.35	-2.21758	105.64	50.4086	105.48	35.9022	106.62	75.3699	112.73	93.546
105.47	3.28012	105.08	-43.3411	105.38	863.525	105.45	-8.75732	105.16	-5.75422	105.4	-8.17369	105.36	-4.94805	105.3	-4.84176	105.45	-2.23839	105.75	50.4436	105.58	35.9348	106.73	75.2892	112.87	93.4092
105.57	3.26227	105.18	-43.365	105.48	863.776	105.56	-8.93195	105.27	-5.82938	105.5	-8.13417	105.46	-4.97656	105.4	-4.79163	105.56	-2.26035	105.85	50.4971	105.69	35.9716	106.83	75.2094	113.01	93.2604
105.68	3.22853	105.28	-43.3762	105.59	864.03	105.66	-9.09436	105.37	-5.9193	105.6	-8.08202	105.56	-5.00521	105.5	-4.74201	105.66	-2.28346	105.95	50.5689	105.79	36.0132	106.93	75.1352	113.14	93.1167
105.78	3.17097	105.39	-43.3855	105.69	864.289	105.76	-9.24677	105.47	-6.01006	105.7	-8.01726	105.66	-5.03844	105.61	-4.68254	105.76	-2.31277	106.06	50.6482	105.89	36.0595	107.04	75.0619	113.29	92.9772
105.88	3.08798	105.5	-43.393	105.79	864.554	105.87	-9.38921	105.58	-6.10305	105.81	-7.93078	105.77	-5.07149	105.71	-4.60965	105.86	-2.33897	106.16	50.735	106	36.1241	107.15	74.9935	113.4	92.849
105.99	2.97957	105.6	-43.4116	105.89	864.824	105.97	-9.51377	105.68	-6.19827	105.91	-7.83485	105.87	-5.09656	105.81	-4.52334	105.97	-2.36205	106.26	50.8185	106.1	36.2006	107.25	74.9299	113.55	92.724
106.09	2.84574	105.7	-43.4272	106	865.091	106.07	-9.617	105.78	-6.28435	106.02	-7.72948	105.97	-5.11364	105.91	-4.4236	106.07	-2.38444	106.37	50.8877	106.2	36.2952	107.35	74.8775	113.66	92.5946
106.19	2.7002	105.8	-43.44	106.1	865.34	106.18	-9.69889	105.88	-6.35752	106.12	-7.61465	106.08	-5.12628	106.02	-4.31189	106.18	-2.40807	106.47	50.9409	106.3	36.3968	107.46	74.8354	113.8	92.4701
106.3	2.55374	105.9	-43.449	106.2	865.571	106.28	-9.75684	105.99	-6.41781	106.23	-7.49368	106.18	-5.13785	106.12	-4.20405	106.28	-2.43295	106.57	50.9799	106.4	36.506	107.56	74.8037	113.92	92.3423
106.41	2.40635	106.01	-43.4508	106.31	865.784	106.38	-9.80455	106.09	-6.4689	106.33	-7.37858	106.29	-5.14836	106.22	-4.10007	106.38	-2.45444	106.67	50.9929	106.51	36.6118	107.67	74.7761	114.06	92.2114
106.51	2.26393	106.11	-43.4444	106.41	865.968	106.49	-9.83996	106.19	-6.51925	106.43	-7.26936	106.39	-5.14925	106.33	-4.00171	106.5	-2.47065	106.79	50.9902	106.61	36.7143	107.77	74.7563	114.16	92.0772
106.61	2.15324	106.21	-43.4297	106.51	866.126	106.59	-9.86308	106.3	-6.56231	106.53	-7.17559	106.5	-5.14653	106.43	-3.91331	106.6	-2.48203	106.89	50.9717	106.71	36.7989	107.87	74.7445	114.29	91.9472
106.71	2.07428	106.31	-43.4221	106.62	866.256	106.69	-9.88328	106.4	-6.5999	106.64	-7.09247	106.6	-5.13978	106.54	-3.83488	106.71	-2.48859	106.99	50.9519	106.82	36.8555	107.98	74.7333	114.43	91.828
106.82	2.02706	106.41	-43.409	106.72	866.356	106.79	-9.90436	106.51	-6.64205	106.74	-7.02	106.7	-5.12351	106.64	-3.76968	106.81	-2.47557	107.1	50.9375	106.92	36.8843	108.08	74.7279	114.58	91.7214
106.92	2.00545	106.51	-43.3903	106.82	866.442	106.9	-9.92633	106.61	-6.68345	106.84	-6.96729	106.81	-5.09772	106.74	-3.71974	106.92	-2.45041	107.2	50.9287	107.03	36.8842	108.2	74.7254	114.71	91.6278
107.03	2.00944	106.62	-43.3626	106.93	866.514	107	-9.95016	106.71	-6.72409	106.95	-6.93061	106.91	-5.06533	106.85	-3.67917	107.02	-2.4131	107.31	50.9253	107.13	36.8594	108.3	74.7258	114.87	91.5472
107.13	2.03905	106.72	-43.3268	107.03	866.581	107.1	-9.97661	106.81	-6.7647	107.05	-6.91234	107.01	-5.02632	106.95	-3.64797	107.12	-2.36122	107.41	50.9373	107.23	36.8059	108.4	74.7301	114.99	91.4869
107.23	2.08863	106.82	-43.2875	107.13	866.66	107.21	-10.0057	106.91	-6.80027	107.15	-6.9125	107.11	-4.98637	107.05	-3.62813	107.22	-2.30532	107.54	50.9576	107.33	36.7348	108.5	74.718	115.13	91.4363
107.33	2.134	106.93	-43.2447	107.24	866.751	107.31	-10.0374	107.01	-6.83078	107.26	-6.92917	107.22	-4.93875	107.15	-3.60489	107.32	-2.23881	107.67	50.9863	107.43	36.6461	108.6	74.6896	115.28	91.4007
107.43	2.17517	107.03	-43.2075	107.34	866.853	107.41	-10.0573	107.11	-6.85623	107.36	-6.95739	107.32	-4.8856	107.25	-3.57825	107.43	-2.16169	107.78	51.0113	107.53	36.5622	108.7	74.6505	115.42	91.3611
107.54	2.21214	107.14	-43.1672	107.44	866.975	107.51	-10.0666	107.22	-6.85897	107.47	-6.99716	107.42	-4.83531	107.35	-3.54417	107.53	-2.09001	107.88	51.0238	107.64	36.4829	108.81	74.6016	115.53	91.3175
107.64	2.22871	107.24	-43.1236	107.55	867.109	107.61	-10.0654	107.32	-6.84553	107.57	-7.03891	107.52	-4.78768	107.46	-3.50199	107.64	-2.02558	107.98	51.0236	107.74	36.4057	108.91	74.5429	115.65	91.2685
107.75	2.22488	107.35	-43.0664	107.65	867.256	107.72	-10.0589	107.43	-6.8141	107.67	-7.08821	107.63	-4.7431	107.56	-3.45172	107.74	-1.96838	108.11	51.0017	107.84	36.3389	109.02	74.4745	115.78	91.2185
107.85	2.20065	107.45	-43.0289	107.75	867.42	107.82	-10.0429	107.53	-6.76466	107.78	-7.14236	107.73	-4.70154	107.66	-3.39008	107.85	-1.92392	108.21	50.9672	107.94	36.2754	109.15	74.4019	115.92	91.1481
107.96	2.16659	107.55	-43.0111	107.85	867.592	107.93	-10.0173	107.64	-6.70194	107.88	-7.20138	107.84	-4.66028	107.77	-3.31709	107.95	-1.89447	108.31	50.9169	108.04	36.2162	109.27	74.3373	116.05	91.0674
108.06	2.12673	107.66	-43.013	107.95	867.766	108.03	-9.98207	107.74	-6.62593	107.99	-7.26426	107.94	-4.62422	107.87	-3.24962	108.06	-1.88002	108.41	50.8575	108.15	36.1614	109.37	74.2806	116.17	90.9824
108.17	2.08109	107.76	-43.0394	108.06	867.942	108.13	-9.94401	107.84	-6.53662	108.09	-7.33103	108.05	-4.59834	107.98	-3.18769	108.16	-1.88057	108.51	50.7912	108.25	36.1089	109.49	74.2307	116.27	90.893
108.27	2.02965	107.86	-43.0868	108.16	868.111	108.23	-9.90971	107.95	-6.43709	108.19	-7.4017	108.15	-4.5739	108.08	-3.13566	108.27	-1.89497	108.61	50.7249	108.35	36.0587	109.6	74.1967	116.4	90.8101
108.37	1.99178	107.97	-43.1552	108.26	868.276	108.33	-9.87915	108.05	-6.32732	108.29	-7.47817	108.25	-4.55919	108.19	-3.08985	108.37	-1.92979	108.72	50.6586	108.45	36.017	109.7	74.1784	116.53	90.7269
108.48	1.96749	108.07	-43.2377	108.36	868.437	108.44	-9.85491	108.15	-6.20731	108.39	-7.55489	108.36	-4.55207	108.29	-3.05025	108.47	-1.98503	108.82	50.6063	108.55	35.9718	109.8	74.1774	116.65	90.6609
108.58	1.95677	108.18	-43.3268	108.47	868.591	108.54	-9.84362	108.25	-6.0894	108.49	-7.63185	108.46	-4.55281	108.39	-3.02091	108.57	-2.05169	108.92	50.5683	108.66	35.9295	109.91	74.185	116.8	90.6129
108.68	1.96163	108.28	-43.4225	108.57	868.757	108.64	-9.84529	108.36	-5.97894	108.6	-7.70906	108.56	-4.56272	108.5	-3.00962	108.68	-2.13157	109.03	50.5447	108.76	35.8926	110.01	74.1992	116.93	90.5827
108.78	1.98148	108.39	-43.5247	108.68	868.934	108.74	-9.85992	108.46	-5.87595	108.7	-7.77468	108.67	-4.5804	108.6	-3.01637	108.78	-2.22468	109.13	50.5371	108.86	35.858	110.11	74.2198	117.07	90.5542
108.88	2.01634	108.49	-43.6139	108.78	869.123	108.85	-9.89781	108.56	-5.78649	108.8	-7.83141	108.77	-4.60584	108.7	-3.04117	108.89	-2.33102	109.23	50.5348	108.96	35.8387	110.21	74.2402	117.21	90.5317
108.99	2.0662	108.59	-43.6798	108.89	869.311	108.95	-9.95027	108.67	-5.71148	108.91	-7.87923	108.87	-4.64076	108.8	-3.08276	108.99	-2.43635	109.34	50.541	109.07	35.8346	110.32	74.2468	117.31	90.5041
109.09	2.12911	108.69	-43.7223	108.99	869.514	109.06	-10.0173	108.77	-5.65092	109.01	-7.91914	108.98	-4.67855	108.91	-3.13147	109.1	-2.54067	109.44	50.5492	109.17	35.8457	110.42	74.2397	117.43	90.4718
109.2	2.20507	108.8	-43.7446	109.09	869.733	109.16	-10.0979	108.87	-5.60481	109.11	-7.94574	109.08	-4.71424	109.01	-3.18732	109.2	-2.64399	109.54	50.5515	109.27	35.8736	110.53	74.2189	117.57	90.4331
109.3	2.2941	108.9	-43.7384	109.2	869.964	109.26	-10.1705	108.97	-5.57185	109.22	-7.95902	109.18	-4.75027	109.11	-3.24593	109.3	-2.74765	109.64	50.5427	109.38	35.9182	110.63	74.1868	117.69	90.3877
109.4	2.38586	109	-43.7038	109.3	870.194	109.36	-10.2349	109.08	-5.53601	109.32	-7.95899	109.28	-4.78766	109.22	-3.30783	109.4	-2.84648	109.74	50.5228	109.48	35.9735	110.73	74.1481	117.8	90.3453
109.5	2.48051	109.1	-43.6467	109.41	870.421	109.47	-10.2911	109.18	-5.4973	109.43	-7.95071	109.39	-4.82106	109.32	-3.37302	109.51	-2.94051	109.84	50.4912	109.58	36.0398	110.84	74.1029	117.95	90.3135
109.61	2.57805	109.2	-43.583	109.51	870.647	109.57	-10.3371	109.29	-5.45901	109.53	-7.93418	109.49	-4.85047	109.42	-3.4415	109.61	-3.02971	109.94	50.4446	109.68	36.1038	110.94	74.0561	118.06	90.2822
109.71	2.67063	109.31	-43.5127	109.61	870.859	109.68	-10.3727	109.39	-5.42235	109.63	-7.90939	109.59	-4.8767	109.53	-3.50287	109.71	-3.10807	110.05	50.3829	109.78	36.1657	111.04	74.0104	118.19	90.2542
109.81	2.76371	109.41	-43.4359	109.71	871.046	109.78	-10.3981	109.49	-5.38731	109.74	-7.88818	109.69	-4.90053	109.63	-3.55703	109.82	-3.17559	110.15	50.3045	109.89	36.2235	111.14	73.9658	118.3	90.2294
109.92	2.8573	109.51	-43.346	109.82	871.206	109.88	-10.4031	109.59	-5.34782	109.84	-7.87108	109.8	-4.92195	109.74	-3.60396	109.92	-3.23227	110.25	50.2234	109.99	36.2627	111.25	73.9232	118.43	90.2078
110.02	2.9514	109.62	-43.2712	109.92	871.35	109.98	-10.3986	109.7	-5.30218	109.94	-7.85809	109.9	-4.93613	109.84	-3.64493	110.03	-3.28184	110.35	50.1505	110.1	36.2834	111.35	73.8827	118.57	90.1903
110.12	3.04677	109.72	-43.2113	110.02	871.481	110.08	-10.3843	109.8	-5.26535	110.05	-7.84922	110	-4.94967	109.94	-3.67231	110.13	-3.31198	110.46	50.0854	110.2	36.2856	111.45	73.8398	118.7	90.1688
110.23	3.14499	109.83	-43.1759	110.12	871.598	110.18	-10.3535	109.91	-5.23733	110.15	-7.856	110.11	-4.96534	110.05	-3.68611	110.23	-3.32266	110.56	50.0219	110.3	36.2684	111.55	73.7944	118.83	90.1386
110.33	3.24605	109.93	-43.1671	110.22	871.703	110.29	-10.3144	110.01	-5.20745	110.25	-7.87843	110.21	-4.98314	110.15	-3.68632	110.34	-3.3139	110.66	49.9619	110.4	36.2317	111.66	73.7575	118.96	90.0984
110.43	3.3531	110.03	-43.1849	110.32	871.804	110.39	-10.2669	110.11	-5.18472	110.35	-7.91652	110.31	-4.9967	110.26	-3.67924	110.44	-3.28305	110.76	49.9055	110.51	36.1755	111.76	73.7242	119.09	90.0489
110.54	3.45574	110.14	-43.2236	110.43	871.904	110.5	-10.211	110.21	-5.16914	110.46	-7.96369	110.42	-5.00802	110.36	-3.66488	110.55	-3.23011	110.86	49.8406	110.61	36.1002	111.86	73.6945	119.21	89.9839
110.64	3.55399	110.24	-43.2845	110.53	872.001	110.6	-10.1451	110.31	-5.15741	110.56	-8.02174	110.52	-5.0171	110.47	-3.64323	110.65	-3.15507	110.96	49.7687	110.72	36.0295	111.96	73.6753	119.34	89.9143
110.74	3.65013	110.34	-43.3475	110.64	872.099	110.7	-10.0766	110.42	-5.14333	110.67	-8.09067	110.62	-5.01756	110.57	-3.61938	110.75	-3.06502	111.06	49.6843	110.82	35.9634	112.07	73.6706	119.48	89.8494
110.84	3.74629	110.45	-43.4126	110.74	872.217	110.8	-10.0057	110.52	-5.12323	110.77	-8.17048	110.73	-5.01001	110.67	-3.5987	110.85	-2.95932	111.17	49.5788	110.92	35.9069	112.17	73.6805	119.59	89.7913
110.95	3.84211	110.55	-43.4845	110.84	872.356	110.91	-9.94717	110.62	-5.09709	110.87	-8.26139	110.83	-4.99662	110.78	-3.58118	110.96	-2.83795	111.27	49.4589	111.03	35.869	112.27	73.7022	119.72	89.7401
111.05	3.93761	110.65	-43.5401	110.94	872.515	111.01	-9.89516	110.73	-5.07497	110.98	-8.36342	110.93	-4.97773	110.88	-3.56683	111.06	-2.69167	111.38	49.3289	111.13	35.8498	112.38	73.7396	119.86	89.6957
111.15	4.03152	110.76	-43.5791	111.05	872.675	111.12	-9.84971	110.83	-5.04051	111.08	-8.47656	111.03	-4.95333	110.99	-3.56404	111.16	-2.54326	111.48	49.1889	111.23	35.8493	112.49	73.7926	119.99	89.6591
111.26	4.12225	110.86	-43.5924	111.15	872.838	111.22	-9.81771	110.93	-4.99371	111.18	-8.59225	111.14	-4.92849	111.09	-3.57282	111.26	-2.39274	111.59	49.0556	111.33	35.871	112.59	73.8613	120.1	89.6339
111.36	4.20981	110.96	-43.5822	111.25	873.003	111.33	-9.81258	111.04	-4.94522	111.29	-8.70855	111.24	-4.9032	111.19	-3.59316	111.37	-2.2401	111.69	48.9325	111.43	35.9038	112.7	73.9298	120.22	89.6293
111.46	4.29539	111.06	-43.5667	111.35	873.178	111.43	-9.83057	111.14	-4.89954	111.39	-8.82543	111.34	-4.87733	111.29	-3.62086	111.47	-2.10609	111.79	48.8165	111.54	35.9476	112.8	73.9982	120.33	89.6455
111.56	4.37843	111.16	-43.5459	111.46	873.362	111.53	-9.87167	111.24	-4.85665	111.49	-8.94291	111.44	-4.85423	111.4	-3.64656	111.57	-1.9907	111.89	48.7059	111.64	36.0019	112.9	74.0664	120.45	89.6824
111.67	4.45957	111.26	-43.5221	111.56	873.554	111.63	-9.92218	111.35	-4.81655	111.6	-9.04717	111.54	-4.83578	111.5	-3.67025	111.68	-1.89394	112	48.6071	111.74	36.0515	113	74.1292	120.59	89.735
111.77	4.53881	111.36	-43.5167	111.66	873.758	111.73	-9.97679	111.45	-4.77354	111.7	-9.1382	111.64	-4.83513	111.6	-3.69193	111.78	-1.81867	112.1	48.5154	111.84	36.0963	113.11	74.1868	120.72	89.7925
111.87	4.59286	111.47	-43.5297	111.77	873.971	111.84	-10.0355	111.56	-4.73782	111.8	-9.21602	111.74	-4.85228	111.71	-3.70642	111.88	-1.76554	112.2	48.431	111.94	36.1364	113.21	74.2394	120.86	89.8483
111.97	4.62207	111.57	-43.5561	111.87	874.193	111.94	-10.0835	111.66	-4.70939	111.91	-9.27984	111.85	-4.88546	111.81	-3.71372	111.99	-1.73455	112.31	48.3377	112.04	36.1694	113.31	74.2942	121	89.8905
112.08	4.62645	111.68	-43.6026	111.98	874.423	112.04	-10.1206	111.76	-4.67823	112.01	-9.32622	111.95	-4.9402	111.91	-3.71382	112.09	-1.73497	112.41	48.2249	112.15	36.1919	113.42	74.3487	121.15	89.9192
112.18	4.61078	111.78	-43.6691	112.08	874.657	112.15	-10.1436	111.86	-4.64604	112.11	-9.35514	112.05	-5.01614	112.02	-3.70461	112.2	-1.74871	112.51	48.1004	112.26	36.2037	113.52	74.4016	121.25	89.9342
112.28	4.57506	111.88	-43.7556	112.18	874.904	112.25	-10.1524	111.96	-4.61285	112.22	-9.36662	112.15	-5.10544	112.12	-3.68915	112.3	-1.77578	112.62	47.9687	112.36	36.2008	113.62	74.4529	121.36	89.9399
112.38	4.52219	111.99	-43.8727	112.29	875.164	112.35	-10.1468	112.07	-4.57864	112.32	-9.36023	112.26	-5.20975	112.22	-3.66742	112.41	-1.81617	112.72	47.819	112.46	36.1943	113.73	74.5065	121.5	89.9241
112.49	4.45216	112.09	-43.9976	112.39	875.419	112.46	-10.1288	112.17	-4.5477	112.42	-9.33597	112.36	-5.31998	112.33	-3.63943	112.51	-1.86229	112.82	47.6626	112.57	36.1844	113.83	74.5583	121.63	89.8996
112.59	4.38389	112.19	-44.1303	112.49	875.672	112.56	-10.0984	112.28	-4.52005	112.53	-9.29385	112.47	-5.43613	112.43	-3.62015	112.61	-1.91412	112.92	47.4997	112.67	36.1709	113.94	74.6083	121.74	89.8691
112.7	4.31674	112.3	-44.2685	112.59	875.923	112.66	-10.0674	112.38	-4.49567	112.63	-9.25272	112.57	-5.55419	112.54	-3.60958	112.71	-1.97169	113.03	47.3507	112.77	36.1464	114.04	74.6495	121.86	89.8324
112.8	4.25072	112.4	-44.4192	112.7	876.165	112.76	-10.0345	112.48	-4.47992	112.73	-9.20886	112.67	-5.66548	112.64	-3.60771	112.81	-2.02697	113.13	47.2255	112.88	36.117	114.14	74.673	122.02	89.7958
112.9	4.20939	112.5	-44.5823	112.8	876.401	112.87	-10.0015	112.59	-4.47185	112.84	-9.16226	112.77	-5.76546	112.75	-3.61699	112.92	-2.08132	113.23	47.1195	112.98	36.0828	114.25	74.679	122.14	89.7713
113.01	4.19278	112.61	-44.7578	112.9	876.625	112.97	-9.96835	112.69	-4.47148	112.94	-9.11293	112.88	-5.85371	112.85	-3.63813	113.02	-2.13474	113.34	47.0429	113.08	36.0457	114.35	74.6674	122.25	89.7492
113.11	4.19624	112.71	-44.9186	113.01	876.838	113.07	-9.93631	112.8	-4.47878	113.04	-9.067	112.98	-5.93449	112.96	-3.67114	113.12	-2.18724	113.44	46.9956	113.18	36.0206	114.45	74.6308	122.36	89.734
113.21	4.21343	112.81	-45.0645	113.11	877.048	113.18	-9.91389	112.9	-4.49266	113.15	-9.02448	113.08	-6.01091	113.06	-3.71601	113.22	-2.23949	113.55	46.9729	113.28	36.0073	114.55	74.5738	122.48	89.7255
113.31	4.24569	112.91	-45.1957	113.21	877.251	113.28	-9.90107	113	-4.51312	113.25	-8.98537	113.18	-6.08297	113.16	-3.76286	113.33	-2.2915	113.66	46.9639	113.38	36.0058	114.65	74.4964	122.64	89.7239
113.41	4.29011	113.01	-45.3042	113.32	877.449	113.38	-9.89163	113.11	-4.54015	113.35	-8.94524	113.29	-6.14405	113.26	-3.81168	113.43	-2.34327	113.76	46.9685	113.49	36.0104	114.75	74.3995	122.78	89.7247
113.51	4.34671	113.12	-45.3911	113.42	877.651	113.49	-9.8807	113.21	-4.572	113.45	-8.90899	113.39	-6.22052	113.37	-3.86247	113.53	-2.39129	113.86	46.9799	113.59	36.0208	114.86	74.2964	122.9	89.7151
113.61	4.39831	113.22	-45.4564	113.52	877.856	113.59	-9.85993	113.31	-4.61041	113.56	-8.87661	113.5	-6.31236	113.47	-3.91225	113.64	-2.43834	113.97	47.0003	113.69	36.0372	114.96	74.1871	123.01	89.6961
113.72	4.44492	113.32	-45.5002	113.63	878.068	113.69	-9.82932	113.41	-4.65539	113.66	-8.83977	113.6	-6.42173	113.58	-3.95561	113.74	-2.48441	114.07	47.013	113.79	36.0654	115.06	74.0715	123.13	89.6693
113.82	4.4877	113.43	-45.5319	113.73	878.287	113.79	-9.7863	113.52	-4.70694	113.76	-8.80218	113.7	-6.53611	113.68	-3.99253	113.85	-2.52951	114.17	47.0121	113.9	36.0914	115.17	73.9643	123.26	89.6348
113.93	4.51932	113.53	-45.5515	113.83	878.494	113.9	-9.73033	113.62	-4.75408	113.87	-8.76386	113.8	-6.65899	113.79	-4.01651	113.95	-2.56436	114.27	47.0034	114	36.1153	115.27	73.871	123.39	89.5812
114.03	4.53274	113.64	-45.5589	113.93	878.692	114	-9.66144	113.72	-4.79681	113.97	-8.7248	113.91	-6.79175	113.89	-4.02682	114.05	-2.58895	114.37	46.9853	114.1	36.1402	115.37	73.7803	123.55	89.528
114.13	4.5326	113.74	-45.5805	114.03	878.882	114.1	-9.58235	113.82	-4.83512	114.07	-8.68138	114.01	-6.93014	113.99	-4.02346	114.16	-2.6033	114.48	46.9577	114.21	36.1537	115.48	73.7095	123.68	89.4684
114.23	4.51888	113.85	-45.6012	114.14	879.067	114.2	-9.49657	113.93	-4.86981	114.17	-8.62983	114.12	-7.05425	114.1	-4.00642	114.26	-2.60515	114.58	46.919	114.31	36.1559	115.58	73.6533	123.81	89.4032
114.34	4.48478	113.95	-45.621	114.24	879.23	114.3	-9.4205	114.03	-4.9011	114.28	-8.57016	114.22	-7.16407	114.2	-3.98919	114.36	-2.58747	114.68	46.8737	114.42	36.1468	115.68	73.6094	123.92	89.3259
114.44	4.42987	114.06	-45.64	114.34	879.379	114.4	-9.35415	114.14	-4.929	114.38	-8.51217	114.32	-7.26459	114.3	-3.97175	114.46	-2.55028	114.78	46.8218	114.52	36.1302	115.79	73.5801	124.05	89.2438
114.54	4.35416	114.16	-45.6688	114.45	879.513	114.5	-9.31041	114.24	-4.95349	114.49	-8.45096	114.43	-7.34099	114.41	-3.9541	114.56	-2.49173	114.88	46.7686	114.62	36.1045	115.89	73.5639	124.2	89.1687
114.65	4.26835	114.26	-45.7073	114.55	879.64	114.61	-9.29451	114.34	-4.98886	114.59	-8.38653	114.54	-7.38398	114.51	-3.93713	114.66	-2.41468	114.99	46.7147	114.72	36.0696	115.99	73.5601	124.33	89.0922
114.75	4.17227	114.37	-45.7556	114.65	879.756	114.71	-9.30645	114.45	-5.03511	114.69	-8.3204	114.64	-7.39892	114.61	-3.92624	114.77	-2.31913	115.09	46.6606	114.83	36.025	116.09	73.5666	124.46	89.0062
114.85	4.06477	114.47	-45.7961	114.75	879.862	114.81	-9.33636	114.55	-5.09223	114.8	-8.24495	114.74	-7.3983	114.72	-3.92144	114.87	-2.20508	115.2	46.6102	114.93	35.9829	116.2	73.5784	124.59	88.9204
114.95	3.94585	114.57	-45.8356	114.86	879.97	114.91	-9.38297	114.65	-5.1656	114.9	-8.16646	114.84	-7.38523	114.82	-3.92676	114.97	-2.08548	115.3	46.572	115.03	35.9433	116.3	73.5948	124.7	88.8346
115.05	3.81763	114.67	-45.874	114.96	880.093	115.02	-9.43745	114.76	-5.25799	115	-8.08491	114.94	-7.35832	114.92	-3.93967	115.08	-1.9643	115.41	46.5455	115.14	35.903	116.4	73.6158	124.82	88.7507
115.16	3.67791	114.77	-45.9113	115.07	880.235	115.12	-9.49979	114.86	-5.36941	115.11	-8.00072	115.05	-7.31951	115.03	-3.96016	115.18	-1.84154	115.51	46.5307	115.24	35.8719	116.51	73.6434	124.94	88.6554
115.26	3.52669	114.88	-45.9445	115.17	880.394	115.22	-9.56182	114.96	-5.49985	115.21	-7.91764	115.15	-7.29186	115.13	-3.98824	115.29	-1.72637	115.61	46.5238	115.35	35.8519	116.61	73.6771	125.1	88.5491
115.37	3.36846	114.98	-45.9737	115.27	880.574	115.32	-9.60713	115.07	-5.63413	115.31	-7.83568	115.26	-7.27535	115.23	-4.02531	115.39	-1.63437	115.72	46.5206	115.45	35.8431	116.71	73.7168	125.23	88.4393
115.47	3.20207	115.08	-45.9989	115.38	880.768	115.42	-9.6357	115.17	-5.77226	115.41	-7.75183	115.36	-7.26724	115.34	-4.07137	115.49	-1.56553	115.82	46.529	115.56	35.8443	116.82	73.7625	125.36	88.3257
115.57	3.02751	115.18	-46.0138	115.48	880.976	115.53	-9.64819	115.27	-5.91422	115.52	-7.67969	115.47	-7.26225	115.44	-4.12642	115.59	-1.51986	115.92	46.5439	115.66	35.855	116.92	73.8048	125.47	88.1963
115.67	2.84316	115.29	-46.0133	115.58	881.187	115.63	-9.65021	115.37	-6.03229	115.62	-7.61816	115.57	-7.26462	115.54	-4.18648	115.69	-1.50644	116.03	46.5565	115.76	35.8752	117.03	73.8436	125.62	88.0563
115.77	2.6594	115.39	-45.9974	115.68	881.392	115.73	-9.64177	115.48	-6.12949	115.72	-7.56724	115.67	-7.26899	115.65	-4.24184	115.79	-1.52089	116.13	46.5666	115.86	35.9052	117.13	73.8614	125.75	87.9243
115.88	2.48537	115.5	-45.9661	115.79	881.591	115.83	-9.63443	115.58	-6.20581	115.83	-7.53273	115.77	-7.27241	115.76	-4.29249	115.9	-1.5632	116.24	46.5743	115.96	35.9263	117.23	73.8508	125.89	87.79
115.98	2.32108	115.6	-45.933	115.89	881.784	115.94	-9.62024	115.68	-6.26088	115.93	-7.50838	115.88	-7.27733	115.86	-4.33843	116.01	-1.62421	116.34	46.5765	116.07	35.9384	117.33	73.8123	126	87.6406
116.08	2.1655	115.71	-45.8981	116	881.956	116.04	-9.60804	115.79	-6.29561	116.03	-7.49418	115.98	-7.28376	115.96	-4.37524	116.11	-1.70059	116.44	46.5733	116.17	35.9416	117.43	73.7459	126.12	87.4803
116.18	2.02119	115.81	-45.8615	116.11	882.103	116.14	-9.59783	115.89	-6.31	116.13	-7.49067	116.09	-7.28758	116.07	-4.40293	116.21	-1.79234	116.54	46.5601	116.27	35.925	117.53	73.6423	126.23	87.3248
116.29	1.88816	115.91	-45.8455	116.21	882.225	116.24	-9.59297	116	-6.30404	116.24	-7.4963	116.19	-7.28293	116.17	-4.4215	116.31	-1.89946	116.64	46.5434	116.38	35.8875	117.64	73.5023	126.39	87.1662
116.39	1.76738	116.01	-45.8523	116.31	882.334	116.34	-9.59548	116.1	-6.30812	116.34	-7.50946	116.3	-7.27828	116.28	-4.42448	116.42	-2.00297	116.79	46.5234	116.48	35.829	117.77	73.3259	126.51	87.0023
116.49	1.66041	116.12	-45.8821	116.41	882.43	116.44	-9.60537	116.21	-6.32224	116.44	-7.53017	116.4	-7.2764	116.38	-4.41644	116.52	-2.10894	116.9	46.4945	116.59	35.7524	117.89	73.1326	126.64	86.8378
116.6	1.56489	116.22	-45.9363	116.51	882.513	116.55	-9.61574	116.31	-6.34641	116.55	-7.5468	116.5	-7.2738	116.48	-4.39739	116.62	-2.21738	117	46.4568	116.69	35.664	117.99	72.93	126.76	86.6708
116.71	1.48082	116.33	-46.002	116.61	882.588	116.65	-9.62341	116.41	-6.39488	116.65	-7.56045	116.6	-7.27274	116.59	-4.37343	116.73	-2.30777	117.11	46.4236	116.79	35.5637	118.1	72.7181	126.88	86.5014
116.81	1.39348	116.43	-46.0793	116.72	882.668	116.75	-9.62839	116.51	-6.46463	116.75	-7.57112	116.71	-7.27322	116.69	-4.34781	116.83	-2.38451	117.21	46.3945	116.89	35.4516	118.2	72.4969	126.99	86.3192
116.91	1.2931	116.53	-46.168	116.82	882.752	116.86	-9.63069	116.62	-6.55566	116.85	-7.5806	116.81	-7.27634	116.79	-4.32055	116.93	-2.44759	117.32	46.376	116.99	35.3496	118.3	72.2943	127.12	86.1338
117.02	1.17967	116.63	-46.2504	116.92	882.842	116.96	-9.63603	116.72	-6.66834	116.96	-7.59055	116.91	-7.27646	116.9	-4.29164	117.03	-2.50021	117.42	46.3624	117.1	35.2577	118.4	72.1099	127.26	85.9445
117.12	1.07025	116.74	-46.3195	117.02	882.936	117.07	-9.64551	116.82	-6.779	117.07	-7.60691	117.01	-7.27359	117	-4.26918	117.13	-2.5417	117.52	46.3539	117.2	35.1759	118.52	71.9436	127.4	85.7552
117.22	0.964508	116.84	-46.3753	117.13	883.043	117.17	-9.65913	116.92	-6.88765	117.17	-7.62968	117.12	-7.26989	117.1	-4.25803	117.23	-2.56703	117.62	46.3572	117.3	35.1064	118.64	71.7914	127.56	85.5658
117.33	0.85867	116.95	-46.4122	117.23	883.162	117.28	-9.67304	117.02	-6.99428	117.27	-7.66387	117.22	-7.26775	117.21	-4.2582	117.34	-2.57618	117.73	46.3724	117.4	35.0631	118.75	71.6512	127.7	85.3833
117.43	0.752722	117.05	-46.428	117.34	883.29	117.38	-9.69335	117.12	-7.08313	117.37	-7.71108	117.32	-7.25907	117.31	-4.27057	117.44	-2.58396	117.83	46.3912	117.5	35.0461	118.85	71.5302	127.84	85.207
117.53	0.655348	117.16	-46.4226	117.44	883.417	117.48	-9.72007	117.23	-7.1542	117.48	-7.77131	117.43	-7.24384	117.42	-4.29341	117.54	-2.58426	117.93	46.4088	117.61	35.0555	118.96	71.4071	127.96	85.0321
117.64	0.566023	117.26	-46.3935	117.54	883.542	117.59	-9.7532	117.33	-7.20749	117.58	-7.84259	117.53	-7.22392	117.52	-4.3267	117.65	-2.57708	118.03	46.4252	117.72	35.083	119.08	71.2772	128.12	84.8542
117.75	0.484748	117.36	-46.3483	117.65	883.666	117.69	-9.7951	117.43	-7.24045	117.69	-7.92155	117.63	-7.19985	117.63	-4.36484	117.75	-2.56306	118.14	46.4358	117.82	35.1288	119.19	71.149	128.24	84.6712
117.85	0.407974	117.47	-46.2869	117.75	883.785	117.8	-9.84093	117.53	-7.25822	117.79	-8.00169	117.74	-7.17162	117.73	-4.40667	117.85	-2.54219	118.24	46.4397	117.92	35.1929	119.3	71.0267	128.35	84.4833
117.95	0.33633	117.57	-46.2094	117.86	883.892	117.9	-9.89068	117.64	-7.2608	117.89	-8.07616	117.84	-7.14111	117.84	-4.45813	117.96	-2.50967	118.34	46.4312	118.03	35.2676	119.4	70.9084	128.47	84.2882
118.05	0.275911	117.67	-46.1054	117.96	883.985	118	-9.93864	117.74	-7.2482	117.99	-8.14705	117.94	-7.11127	117.94	-4.51923	118.06	-2.46646	118.45	46.4102	118.13	35.3409	119.5	70.798	128.59	84.0868
118.16	0.221045	117.77	-45.9817	118.06	884.064	118.11	-9.98196	117.85	-7.2348	118.09	-8.20842	118.05	-7.08666	118.04	-4.58535	118.16	-2.40791	118.55	46.3812	118.24	35.4126	119.6	70.7043	128.74	83.8789
118.26	0.171731	117.87	-45.8385	118.17	884.126	118.21	-10.0206	117.95	-7.22061	118.2	-8.26027	118.15	-7.06727	118.15	-4.65087	118.27	-2.33908	118.65	46.3434	118.34	35.4828	119.71	70.6272	128.88	83.6665
118.37	0.136349	117.97	-45.6767	118.27	884.168	118.32	-10.0546	118.05	-7.20561	118.3	-8.29914	118.26	-7.04648	118.25	-4.71581	118.37	-2.25995	118.76	46.2969	118.45	35.5369	119.81	70.568	128.98	83.4497
118.47	0.1149	118.08	-45.5175	118.38	884.194	118.42	-10.0706	118.16	-7.19015	118.41	-8.32693	118.36	-7.02216	118.35	-4.77772	118.47	-2.16983	118.86	46.2497	118.55	35.575	119.91	70.5231	129.1	83.2301
118.58	0.0979695	118.18	-45.3609	118.48	884.205	118.53	-10.066	118.26	-7.16873	118.51	-8.34365	118.47	-6.99433	118.45	-4.83474	118.57	-2.06871	118.96	46.2181	118.65	35.597	120.02	70.4932	129.23	83.0137
118.68	0.0884572	118.28	-45.2068	118.58	884.21	118.63	-10.0408	118.37	-7.14135	118.62	-8.3561	118.57	-6.96462	118.56	-4.88061	118.67	-1.96245	119.06	46.2023	118.76	35.6123	120.13	70.4751	129.35	82.8113
118.78	0.0869044	118.38	-45.0692	118.68	884.21	118.73	-10.0072	118.47	-7.10801	118.72	-8.36277	118.67	-6.92266	118.66	-4.91532	118.78	-1.85621	119.16	46.2022	118.86	35.6238	120.24	70.4591	129.46	82.6247
118.89	0.0912799	118.49	-44.9481	118.78	884.211	118.83	-9.97847	118.57	-7.06184	118.82	-8.37014	118.78	-6.86845	118.76	-4.94755	118.88	-1.76118	119.27	46.2164	118.96	35.6315	120.36	70.4466	129.61	82.4659
118.99	0.101584	118.59	-44.8434	118.88	884.22	118.94	-9.95456	118.68	-7.00282	118.92	-8.38506	118.88	-6.80199	118.87	-4.97678	118.98	-1.68217	119.38	46.2472	119.06	35.6355	120.46	70.4374	129.74	82.324
119.1	0.110557	118.69	-44.7632	118.99	884.236	119.04	-9.94342	118.79	-6.93096	119.03	-8.40551	118.98	-6.73397	118.97	-5.00301	119.09	-1.61917	119.48	46.2966	119.17	35.6461	120.56	70.4281	129.87	82.1928
119.2	0.112736	118.79	-44.7045	119.09	884.273	119.15	-9.94555	118.89	-6.86199	119.13	-8.42344	119.09	-6.6674	119.08	-5.03151	119.19	-1.58501	119.58	46.3587	119.27	35.6633	120.67	70.4127	130	82.0765
119.3	0.115738	118.89	-44.6673	119.19	884.327	119.25	-9.9642	118.99	-6.80052	119.24	-8.43886	119.19	-6.60227	119.18	-5.063	119.3	-1.57969	119.68	46.4244	119.37	35.687	120.77	70.4027	130.11	81.9652
119.4	0.114946	119	-44.6515	119.29	884.397	119.35	-9.99937	119.1	-6.74656	119.34	-8.45269	119.29	-6.54285	119.28	-5.09868	119.4	-1.59809	119.79	46.4938	119.48	35.718	120.88	70.3868	130.23	81.8612
119.5	0.115784	119.1	-44.651	119.4	884.485	119.45	-10.049	119.2	-6.70011	119.44	-8.4668	119.4	-6.50046	119.38	-5.13856	119.5	-1.62914	119.89	46.5653	119.58	35.748	120.98	70.3672	130.34	81.7647
119.61	0.120019	119.2	-44.6658	119.5	884.593	119.55	-10.0992	119.31	-6.66643	119.55	-8.4812	119.5	-6.47511	119.49	-5.1651	119.61	-1.67989	119.99	46.6289	119.68	35.7771	121.08	70.3472	130.47	81.6696
119.71	0.128069	119.31	-44.6959	119.61	884.707	119.65	-10.1499	119.41	-6.64551	119.65	-8.48907	119.6	-6.4668	119.59	-5.18455	119.71	-1.74447	120.09	46.6844	119.78	35.8001	121.18	70.3246	130.59	81.5661
119.82	0.139393	119.41	-44.7394	119.71	884.827	119.75	-10.1873	119.51	-6.63737	119.75	-8.49809	119.7	-6.4829	119.69	-5.19691	119.82	-1.82289	120.2	46.7319	119.89	35.8232	121.29	70.2962	130.74	81.4424
119.92	0.162411	119.51	-44.7923	119.81	884.945	119.86	-10.206	119.61	-6.63512	119.85	-8.50825	119.8	-6.52104	119.79	-5.20023	119.92	-1.90131	120.3	46.7707	119.99	35.8463	121.39	70.2603	130.85	81.2958
120.02	0.197125	119.61	-44.8544	119.92	885.065	119.96	-10.2017	119.71	-6.64326	119.96	-8.52633	119.9	-6.58122	119.9	-5.18907	120.03	-1.987	120.4	46.791	120.09	35.8695	121.56	70.2193	130.95	81.1382
120.13	0.244696	119.72	-44.9258	120.02	885.194	120.07	-10.1742	119.82	-6.66177	120.06	-8.5582	120.01	-6.65093	120	-5.16089	120.13	-2.07996	120.5	46.7927	120.19	35.8902	121.67	70.1696	131.07	80.9578
120.23	0.29996	119.82	-45.003	120.13	885.323	120.17	-10.1205	119.92	-6.68054	120.17	-8.60567	120.11	-6.7209	120.11	-5.12453	120.23	-2.16351	120.61	46.7672	120.3	35.9056	121.78	70.1112	131.19	80.7545
120.33	0.355289	119.92	-45.0859	120.23	885.449	120.27	-10.0462	120.02	-6.69217	120.28	-8.66873	120.21	-6.79112	120.21	-5.08265	120.34	-2.23371	120.71	46.7259	120.4	35.9157	121.89	70.0442	131.31	80.5511
120.43	0.412907	120.03	-45.1745	120.33	885.571	120.38	-9.95127	120.13	-6.69666	120.38	-8.74644	120.32	-6.85964	120.31	-5.03405	120.44	-2.29567	120.81	46.6688	120.51	35.9194	121.99	69.9622	131.42	80.3533
120.54	0.467386	120.13	-45.2664	120.44	885.687	120.48	-9.84266	120.23	-6.694	120.48	-8.83281	120.42	-6.90895	120.41	-4.97872	120.55	-2.35681	120.92	46.5931	120.61	35.9182	122.09	69.8687	131.54	80.1598
120.64	0.518644	120.23	-45.3569	120.54	885.801	120.58	-9.73677	120.33	-6.69215	120.58	-8.92786	120.52	-6.93907	120.52	-4.92994	120.65	-2.40383	121.02	46.5031	120.71	35.912	122.21	69.7637	131.68	79.9707
120.74	0.566259	120.33	-45.4459	120.65	885.919	120.69	-9.64346	120.44	-6.68916	120.68	-9.02475	120.62	-6.94997	120.62	-4.89284	120.75	-2.4325	121.12	46.4016	120.81	35.9009	122.33	69.6475	131.85	79.7918
120.85	0.610233	120.43	-45.5309	120.75	886.037	120.79	-9.56276	120.54	-6.68504	120.79	-9.10714	120.73	-6.94694	120.72	-4.86741	120.85	-2.44283	121.22	46.2885	120.92	35.8782	122.43	69.5232	132	79.6371
120.95	0.651244	120.53	-45.6211	120.85	886.157	120.89	-9.49149	120.64	-6.70012	120.89	-9.17611	120.83	-6.9406	120.82	-4.85337	120.96	-2.42666	121.33	46.1725	121.02	35.8509	122.56	69.3906	132.11	79.5036
121.05	0.691707	120.63	-45.7167	120.95	886.287	121	-9.43414	120.75	-6.7269	121	-9.2249	120.94	-6.93095	120.93	-4.86044	121.06	-2.38115	121.43	46.0633	121.12	35.8192	122.66	69.2674	132.27	79.3768
121.15	0.722471	120.73	-45.8175	121.06	886.42	121.1	-9.39071	120.85	-6.76538	121.1	-9.24592	121.04	-6.92096	121.03	-4.89117	121.16	-2.30628	121.53	45.9607	121.23	35.7806	122.78	69.1541	132.38	79.2568
121.25	0.7487	120.84	-45.931	121.16	886.556	121.2	-9.36595	120.95	-6.81556	121.2	-9.23964	121.14	-6.91147	121.13	-4.93493	121.26	-2.2147	121.64	45.8734	121.33	35.7378	122.89	69.0507	132.51	79.1347
121.36	0.776331	120.94	-46.0466	121.26	886.692	121.3	-9.35103	121.05	-6.88011	121.3	-9.20608	121.25	-6.90248	121.24	-4.99695	121.37	-2.11038	121.74	45.8014	121.43	35.6909	123.01	68.9572	132.64	79.0104
121.46	0.803142	121.04	-46.1643	121.36	886.833	121.41	-9.34624	121.16	-6.95209	121.4	-9.15406	121.35	-6.89593	121.34	-5.0773	121.47	-1.98995	121.84	45.7495	121.53	35.64	123.12	68.8874	132.81	78.8713
121.57	0.829133	121.14	-46.2672	121.47	886.991	121.51	-9.352	121.26	-7.03151	121.51	-9.08738	121.45	-6.90324	121.44	-5.17599	121.57	-1.85342	121.94	45.7177	121.64	35.5909	123.23	68.8412	132.94	78.7183
121.67	0.856631	121.25	-46.3577	121.57	887.168	121.61	-9.37759	121.36	-7.09522	121.61	-9.00761	121.55	-6.91591	121.54	-5.30013	121.68	-1.71083	122.05	45.7057	121.74	35.536	123.34	68.8188	133.04	78.5525
121.77	0.885636	121.35	-46.4357	121.67	887.363	121.72	-9.41311	121.46	-7.14515	121.71	-8.92159	121.66	-6.93395	121.65	-5.44004	121.78	-1.56031	122.15	45.7085	121.85	35.4753	123.44	68.8096	133.15	78.3739
121.87	0.918525	121.46	-46.5023	121.78	887.579	121.82	-9.45858	121.57	-7.1813	121.82	-8.84288	121.76	-6.96086	121.75	-5.5957	121.89	-1.40186	122.26	45.7261	121.95	35.4164	123.55	68.8151	133.27	78.1802
121.98	0.956254	121.56	-46.5556	121.88	887.815	121.92	-9.51844	121.67	-7.19196	121.92	-8.77799	121.86	-6.99702	121.86	-5.76269	121.99	-1.24981	122.36	45.7497	122.05	35.3521	123.66	68.8352	133.38	77.9724
122.08	1.00089	121.67	-46.593	121.98	888.06	122.03	-9.59268	121.77	-7.17338	122.02	-8.72692	121.97	-7.04245	121.96	-5.93129	122.09	-1.09977	122.46	45.7797	122.16	35.2825	123.79	68.8699	133.49	77.7628
122.18	1.06158	121.77	-46.6148	122.09	888.304	122.13	-9.67998	121.88	-7.13332	122.13	-8.68649	122.07	-7.09417	122.06	-6.0971	122.19	-0.951302	122.56	45.8056	122.26	35.2156	123.9	68.8977	133.63	77.5503
122.28	1.12923	121.87	-46.6175	122.19	888.545	122.23	-9.76643	121.98	-7.07176	122.23	-8.66079	122.17	-7.1476	122.17	-6.26012	122.3	-0.800258	122.67	45.8273	122.37	35.1514	124.04	68.9187	133.77	77.346
122.39	1.20089	121.97	-46.6189	122.29	888.787	122.34	-9.85092	122.08	-7.00881	122.34	-8.6439	122.28	-7.20272	122.27	-6.40044	122.4	-0.650595	122.77	45.8446	122.47	35.1	124.15	68.9336	133.9	77.1472
122.49	1.27656	122.07	-46.6188	122.39	889.021	122.44	-9.93314	122.18	-6.95141	122.44	-8.62697	122.38	-7.25955	122.38	-6.51311	122.5	-0.510726	122.87	45.8506	122.57	35.0613	124.25	68.9468	134.01	76.9528
122.6	1.36001	122.17	-46.6218	122.5	889.233	122.54	-10.0131	122.28	-6.89954	122.54	-8.60846	122.48	-7.31217	122.48	-6.59813	122.61	-0.380651	122.97	45.8453	122.68	35.0286	124.35	68.9583	134.12	76.7511
122.7	1.44795	122.28	-46.6319	122.6	889.421	122.65	-10.0766	122.39	-6.86865	122.64	-8.59111	122.59	-7.36664	122.58	-6.64923	122.71	-0.251687	123.08	45.8288	122.78	35.0094	124.48	68.9607	134.28	76.5342
122.8	1.53171	122.38	-46.6473	122.7	889.587	122.75	-10.1237	122.49	-6.8624	122.75	-8.57492	122.69	-7.42296	122.69	-6.67098	122.81	-0.129926	123.18	45.8025	122.89	35.0038	124.59	68.9657	134.4	76.3025
122.91	1.60891	122.48	-46.6679	122.81	889.733	122.85	-10.1557	122.6	-6.8734	122.85	-8.5599	122.79	-7.47764	122.79	-6.66877	122.91	-0.0265208	123.28	45.7724	122.99	35.0037	124.7	68.9731	134.53	76.0652
123.01	1.68408	122.58	-46.701	122.91	889.857	122.96	-10.174	122.7	-6.90166	122.96	-8.54354	122.9	-7.53273	122.9	-6.6482	123.02	0.0620846	123.39	45.7385	123.1	35.0091	124.8	68.9831	134.66	75.8212
123.11	1.74699	122.69	-46.7492	123.02	889.961	123.06	-10.1833	122.8	-6.94881	123.06	-8.53234	123	-7.58824	123	-6.61529	123.12	0.13172	123.49	45.7018	123.2	35.0093	124.92	68.9884	134.8	75.5659
123.22	1.79765	122.79	-46.8123	123.12	890.065	123.16	-10.185	122.91	-7.0071	123.16	-8.52948	123.1	-7.64415	123.11	-6.56847	123.22	0.177148	123.59	45.672	123.3	35.0032	125.03	68.9936	134.91	75.3164
123.32	1.83905	122.9	-46.8928	123.23	890.168	123.26	-10.2004	123.01	-7.07652	123.27	-8.53662	123.21	-7.70416	123.21	-6.50777	123.32	0.198371	123.69	45.6493	123.4	34.9939	125.13	69.0008	135.05	75.0569
123.42	1.86277	123	-46.9781	123.33	890.278	123.37	-10.2307	123.11	-7.1371	123.37	-8.55414	123.31	-7.77388	123.31	-6.44864	123.42	0.19831	123.79	45.6339	123.5	34.9715	125.26	68.9992	135.16	74.7769
123.52	1.8688	123.1	-47.065	123.43	890.402	123.47	-10.276	123.22	-7.18672	123.48	-8.58082	123.42	-7.85331	123.42	-6.39599	123.53	0.182016	123.89	45.6186	123.61	34.9359	125.37	68.9914	135.31	74.4796
123.62	1.85337	123.21	-47.1536	123.53	890.548	123.57	-10.3327	123.32	-7.22537	123.58	-8.60836	123.52	-7.94486	123.52	-6.3445	123.63	0.163375	124	45.6034	123.71	34.8902	125.47	68.9774	135.45	74.1836
123.73	1.81326	123.31	-47.221	123.64	890.714	123.68	-10.4068	123.42	-7.25307	123.68	-8.63486	123.62	-8.03882	123.63	-6.29626	123.73	0.133026	124.1	45.5882	123.81	34.8381	125.58	68.9572	135.56	73.8918
123.83	1.75973	123.42	-47.269	123.74	890.899	123.78	-10.5008	123.52	-7.27165	123.79	-8.66033	123.72	-8.13519	123.73	-6.25126	123.84	0.0909693	124.2	45.5602	123.92	34.7797	125.68	68.9373	135.69	73.6078
123.93	1.69278	123.52	-47.2977	123.85	891.092	123.88	-10.6133	123.63	-7.28847	123.89	-8.68475	123.83	-8.23396	123.83	-6.21041	123.94	0.054208	124.31	45.5133	124.02	34.7131	125.79	68.9205	135.83	73.3156
124.04	1.60736	123.62	-47.3071	123.95	891.294	123.98	-10.7247	123.73	-7.30354	123.99	-8.7067	123.93	-8.31398	123.93	-6.17368	124.04	0.0227423	124.41	45.4474	124.12	34.6301	125.9	68.9099	135.97	73.0112
124.14	1.51924	123.72	-47.3031	124.05	891.497	124.09	-10.8303	123.83	-7.32243	124.1	-8.71969	124.03	-8.37523	124.03	-6.13403	124.14	0.0147081	124.51	45.3617	124.22	34.5413	126	68.9042	136.07	72.6828
124.24	1.42843	123.82	-47.2856	124.15	891.694	124.19	-10.9299	123.93	-7.3498	124.2	-8.72371	124.13	-8.41773	124.13	-6.09739	124.25	0.0349079	124.62	45.2511	124.33	34.4467	126.1	68.9025	136.19	72.3476
124.35	1.34103	123.93	-47.2546	124.26	891.88	124.29	-11.014	124.04	-7.38566	124.3	-8.72261	124.24	-8.44327	124.24	-6.07487	124.35	0.0747421	124.72	45.1156	124.43	34.3465	126.23	68.9023	136.35	72.0061
124.45	1.26269	124.03	-47.2188	124.36	892.051	124.39	-11.0832	124.14	-7.41986	124.41	-8.72363	124.34	-8.44292	124.34	-6.06329	124.45	0.133203	124.82	44.9552	124.54	34.2393	126.35	68.9044	136.48	71.6655
124.55	1.19389	124.13	-47.1812	124.47	892.207	124.5	-11.1342	124.25	-7.44992	124.51	-8.73307	124.44	-8.41667	124.44	-6.06266	124.55	0.21029	124.92	44.7862	124.64	34.1251	126.45	68.8993	136.63	71.3325
124.65	1.13462	124.23	-47.1421	124.57	892.343	124.61	-11.1704	124.35	-7.47581	124.61	-8.74351	124.54	-8.36453	124.55	-6.07707	124.65	0.286988	125.03	44.6084	124.74	34.018	126.55	68.8871	136.76	70.9972
124.76	1.0827	124.33	-47.131	124.67	892.46	124.71	-11.1982	124.45	-7.49755	124.72	-8.75684	124.64	-8.29726	124.65	-6.10688	124.75	0.360309	125.13	44.422	124.85	33.9223	126.66	68.8655	136.9	70.6635
124.86	1.0345	124.44	-47.1366	124.77	892.559	124.81	-11.215	124.56	-7.50569	124.82	-8.77686	124.75	-8.21488	124.75	-6.16067	124.86	0.430252	125.23	44.239	124.95	33.8381	126.77	68.8261	137.05	70.3374
124.96	0.99002	124.54	-47.1586	124.87	892.649	124.91	-11.2208	124.66	-7.49926	124.93	-8.79978	124.85	-8.11737	124.86	-6.23219	124.96	0.490968	125.34	44.0555	125.05	33.7654	126.9	68.7689	137.18	70.0176
125.07	0.949807	124.64	-47.1851	124.98	892.734	125.02	-11.2299	124.77	-7.47826	125.03	-8.82355	124.95	-8.01519	124.96	-6.31094	125.06	0.542336	125.44	43.8715	125.15	33.7051	127	68.6966	137.29	69.7067
125.17	0.905927	124.75	-47.2142	125.08	892.825	125.12	-11.2379	124.87	-7.45086	125.14	-8.84817	125.06	-7.91815	125.07	-6.39692	125.16	0.57422	125.54	43.6869	125.25	33.6561	127.1	68.6129	137.4	69.4039
125.27	0.857004	124.85	-47.2461	125.18	892.92	125.22	-11.2493	124.98	-7.40793	125.24	-8.86689	125.16	-7.82625	125.17	-6.49014	125.26	0.593887	125.64	43.5175	125.36	33.6183	127.21	68.5221	137.55	69.0972
125.38	0.803036	124.96	-47.2808	125.28	893.015	125.33	-11.2657	125.08	-7.34947	125.35	-8.88103	125.26	-7.73949	125.28	-6.58204	125.36	0.609936	125.75	43.3631	125.46	33.5773	127.32	68.4285	137.65	68.8077
125.48	0.749001	125.06	-47.3186	125.38	893.111	125.43	-11.291	125.18	-7.2856	125.45	-8.88256	125.37	-7.67062	125.38	-6.66167	125.47	0.615913	125.85	43.2238	125.56	33.5372	127.42	68.3376	137.78	68.5293
125.58	0.694431	125.16	-47.3581	125.49	893.208	125.53	-11.3284	125.29	-7.21992	125.55	-8.87147	125.47	-7.61965	125.48	-6.72905	125.57	0.611817	125.95	43.0905	125.66	33.498	127.52	68.2547	137.95	68.2374
125.69	0.639325	125.26	-47.3991	125.59	893.307	125.63	-11.3831	125.39	-7.15456	125.66	-8.84776	125.57	-7.58658	125.58	-6.78537	125.67	0.60278	126.06	42.9712	125.77	33.4503	127.62	68.1841	138.12	67.944
125.79	0.589109	125.36	-47.4205	125.69	893.416	125.73	-11.4479	125.5	-7.08953	125.76	-8.82203	125.68	-7.58065	125.69	-6.83489	125.77	0.606206	126.16	42.8659	125.87	33.3906	127.73	68.1208	138.24	67.6471
125.89	0.549239	125.47	-47.4385	125.8	893.528	125.84	-11.5274	125.6	-7.02106	125.86	-8.79426	125.78	-7.59528	125.79	-6.86462	125.88	0.620087	126.27	42.7746	125.97	33.3245	127.83	68.0721	138.37	67.3466
126	0.519715	125.57	-47.4534	125.9	893.645	125.94	-11.6116	125.7	-6.95207	125.98	-8.77128	125.89	-7.63045	125.9	-6.86943	125.98	0.640199	126.37	42.6964	126.08	33.252	127.93	68.0378	138.51	67.044
126.1	0.500538	125.67	-47.4666	126.01	893.766	126.04	-11.7001	125.8	-6.88254	126.1	-8.75593	125.99	-7.68617	126	-6.85982	126.08	0.666664	126.47	42.6315	126.18	33.193	128.03	68.0149	138.63	66.7317
126.21	0.490537	125.78	-47.4752	126.11	893.888	126.14	-11.795	125.91	-6.80387	126.24	-8.74822	126.09	-7.74457	126.1	-6.83804	126.18	0.684878	126.58	42.5798	126.28	33.1414	128.14	67.9897	138.75	66.4106
126.31	0.488676	125.88	-47.4732	126.21	894.009	126.25	-11.8918	126.01	-6.72355	126.34	-8.7549	126.19	-7.80565	126.21	-6.8041	126.29	0.687573	126.68	42.5314	126.39	33.0972	128.24	67.9636	138.88	66.0778
126.41	0.494956	125.98	-47.4605	126.31	894.138	126.35	-11.9945	126.11	-6.64728	126.44	-8.77601	126.3	-7.86941	126.31	-6.75543	126.39	0.674751	126.78	42.5023	126.49	33.0763	128.34	67.9338	139.05	65.7352
126.51	0.504211	126.08	-47.433	126.41	894.262	126.45	-12.0973	126.21	-6.57506	126.55	-8.82472	126.4	-7.92729	126.42	-6.70347	126.49	0.64724	126.88	42.4926	126.59	33.0757	128.44	67.8944	139.19	65.3973
126.61	0.504002	126.19	-47.4026	126.52	894.379	126.55	-12.2004	126.32	-6.50803	126.65	-8.90102	126.5	-7.97553	126.52	-6.64821	126.59	0.609895	126.99	42.5022	126.69	33.0916	128.54	67.8439	139.31	65.0684
126.71	0.49433	126.29	-47.3694	126.62	894.49	126.66	-12.2981	126.42	-6.45097	126.75	-8.99608	126.6	-8.01415	126.62	-6.58959	126.69	0.559357	127.09	42.5162	126.8	33.1241	128.66	67.778	139.41	64.7454
126.82	0.475195	126.39	-47.3459	126.72	894.571	126.76	-12.3903	126.52	-6.40389	126.86	-9.109	126.7	-8.03173	126.73	-6.52335	126.8	0.485639	127.19	42.5344	126.9	33.1624	128.77	67.698	139.55	64.4375
126.93	0.438899	126.49	-47.3228	126.83	894.627	126.86	-12.4613	126.63	-6.3745	126.96	-9.23977	126.8	-8.04601	126.83	-6.45005	126.9	0.394502	127.3	42.557	127.01	33.2084	128.89	67.6179	139.66	64.1479
127.03	0.385442	126.59	-47.294	126.93	894.656	126.96	-12.5209	126.73	-6.36404	127.16	-9.38157	126.91	-8.05697	126.94	-6.37482	127	0.290168	127.4	42.583	127.11	33.2622	129.01	67.5285	139.78	63.8759
127.13	0.314822	126.7	-47.2595	127.03	894.657	127.07	-12.5693	126.84	-6.36431	127.27	-9.52996	127.01	-8.06462	127.04	-6.30013	127.1	0.172637	127.51	42.6032	127.21	33.3083	129.11	67.4322	139.91	63.6174
127.23	0.226085	126.8	-47.2149	127.14	894.637	127.17	-12.6119	126.94	-6.37532	127.37	-9.67003	127.11	-8.06835	127.15	-6.21977	127.21	0.0542049	127.61	42.6175	127.31	33.3539	129.24	67.3409	140.03	63.3712
127.34	0.127185	126.9	-47.1686	127.24	894.603	127.27	-12.6487	127.04	-6.4008	127.47	-9.80176	127.22	-8.06856	127.25	-6.13375	127.31	-0.0705993	127.71	42.6259	127.41	33.3925	129.36	67.2547	140.16	63.1355
127.45	0.0181226	127	-47.1207	127.35	894.566	127.38	-12.677	127.15	-6.42731	127.57	-9.92836	127.32	-8.06522	127.35	-6.04646	127.41	-0.202209	127.81	42.623	127.52	33.4198	129.48	67.1776	140.26	62.9047
127.55	-0.0920064	127.11	-47.0719	127.45	894.541	127.48	-12.7116	127.25	-6.45485	127.68	-10.0315	127.42	-8.06409	127.46	-5.95712	127.51	-0.332956	127.91	42.6088	127.62	33.4376	129.59	67.1098	140.39	62.683
127.65	-0.19375	127.21	-47.0139	127.55	894.527	127.59	-12.7525	127.36	-6.48456	127.78	-10.1112	127.53	-8.0569	127.56	-5.87774	127.61	-0.463737	128.02	42.5832	127.73	33.4397	129.69	67.0427	140.53	62.464
127.75	-0.287109	127.31	-46.9448	127.65	894.524	127.69	-12.8	127.46	-6.5095	127.88	-10.1763	127.63	-8.04362	127.66	-5.80839	127.72	-0.591193	128.12	42.5493	127.83	33.426	129.79	66.9699	140.64	62.251
127.86	-0.372082	127.41	-46.8646	127.76	894.546	127.8	-12.8449	127.56	-6.52582	127.98	-10.2245	127.73	-8.02779	127.76	-5.75236	127.82	-0.715323	128.22	42.5125	127.93	33.3989	129.9	66.8912	140.79	62.0489
127.96	-0.445393	127.51	-46.7763	127.86	894.607	127.9	-12.9025	127.66	-6.53353	128.08	-10.2437	127.83	-8.0007	127.87	-5.7076	127.92	-0.831094	128.33	42.4729	128.04	33.3506	130	66.7927	140.91	61.8597
128.07	-0.500119	127.62	-46.6876	127.97	894.707	128	-12.9729	127.76	-6.5258	128.19	-10.2338	127.93	-7.95964	127.97	-5.67409	128.03	-0.938504	128.43	42.4352	128.14	33.2821	130.11	66.6846	141.06	61.6867
128.17	-0.53626	127.72	-46.5986	128.07	894.846	128.1	-13.0544	127.87	-6.51819	128.29	-10.1948	128.04	-7.90459	128.07	-5.64399	128.13	-1.0264	128.53	42.4025	128.25	33.1917	130.21	66.565	141.2	61.5453
128.27	-0.558342	127.83	-46.5284	128.17	895.015	128.21	-13.1386	127.97	-6.51071	128.39	-10.1367	128.14	-7.83578	128.17	-5.62231	128.23	-1.09631	128.63	42.3748	128.35	33.0793	130.31	66.4238	141.31	61.4365
128.37	-0.56617	127.93	-46.4744	128.28	895.196	128.31	-13.2255	128.08	-6.48815	128.5	-10.0594	128.24	-7.75614	128.28	-5.60305	128.34	-1.13858	128.74	42.3522	128.45	32.9619	130.41	66.2656	141.47	61.3551
128.48	-0.559745	128.03	-46.4312	128.38	895.375	128.41	-13.3136	128.18	-6.45825	128.6	-9.95964	128.34	-7.66568	128.38	-5.58182	128.44	-1.15278	128.84	42.3207	128.55	32.8396	130.54	66.0877	141.61	61.2984
128.58	-0.54816	128.14	-46.3986	128.48	895.552	128.51	-13.3982	128.28	-6.42541	128.7	-9.84269	128.44	-7.55778	128.48	-5.55709	128.55	-1.13891	128.94	42.2714	128.65	32.7132	130.65	65.888	141.75	61.2595
128.69	-0.520569	128.24	-46.3802	128.59	895.726	128.62	-13.4758	128.38	-6.38839	128.81	-9.71667	128.55	-7.43881	128.59	-5.52733	128.65	-1.10395	129.05	42.2042	128.76	32.5927	130.75	65.6761	141.86	61.2227
128.79	-0.476971	128.34	-46.3809	128.69	895.895	128.72	-13.5463	128.48	-6.34929	128.91	-9.58279	128.65	-7.315	128.7	-5.49254	128.75	-1.04788	129.15	42.1303	128.86	32.4837	130.86	65.456	141.98	61.1858
128.89	-0.417367	128.45	-46.4008	128.79	896.053	128.82	-13.6225	128.58	-6.31197	129.01	-9.44934	128.75	-7.18635	128.8	-5.45473	128.85	-0.984595	129.25	42.0442	128.96	32.3889	130.96	65.2275	142.12	61.1318
128.99	-0.338524	128.55	-46.4293	128.89	896.189	128.92	-13.6992	128.69	-6.27643	129.12	-9.32328	128.86	-7.05876	128.9	-5.42016	128.96	-0.91845	129.35	41.9458	129.06	32.3044	131.06	64.9927	142.27	61.0563
129.1	-0.249952	128.65	-46.4646	128.99	896.309	129.03	-13.7765	128.79	-6.24683	129.22	-9.20461	128.96	-6.93494	129.01	-5.38882	129.06	-0.849443	129.46	41.8361	129.17	32.2294	131.19	64.7359	142.39	60.9406
129.2	-0.151649	128.76	-46.5175	129.1	896.415	129.13	-13.8558	128.9	-6.2158	129.33	-9.09333	129.07	-6.81489	129.11	-5.3661	129.16	-0.788729	129.56	41.7263	129.27	32.1683	131.29	64.4572	142.5	60.7822
129.31	-0.0390895	128.86	-46.5616	129.2	896.507	129.23	-13.927	129	-6.1836	129.43	-8.99858	129.17	-6.7101	129.21	-5.34384	129.27	-0.736307	129.66	41.6205	129.38	32.1263	131.39	64.1668	142.66	60.6007
129.41	0.0688922	128.97	-46.5912	129.3	896.6	129.33	-13.9842	129.1	-6.15825	129.53	-8.92036	129.27	-6.6202	129.31	-5.323	129.37	-0.707614	129.77	41.5187	129.48	32.0929	131.5	63.8631	142.77	60.4069
129.51	0.172296	129.07	-46.6117	129.41	896.694	129.44	-14.0273	129.21	-6.13508	129.63	-8.85868	129.38	-6.54519	129.42	-5.3036	129.47	-0.70265	129.87	41.43	129.58	32.0612	131.63	63.5473	142.91	60.1946
129.62	0.271123	129.17	-46.6232	129.51	896.792	129.54	-14.0492	129.31	-6.1097	129.74	-8.80797	129.48	-6.48508	129.52	-5.27605	129.58	-0.712816	129.97	41.3634	129.69	32.0349	131.74	63.2075	143.04	59.9848
129.72	0.357309	129.27	-46.6281	129.61	896.895	129.64	-14.0531	129.41	-6.08211	129.84	-8.7739	129.58	-6.44277	129.62	-5.22957	129.68	-0.733059	130.08	41.3189	129.79	32.0154	131.85	62.8431	143.16	59.7833
129.82	0.430379	129.37	-46.6181	129.72	897.005	129.74	-14.0388	129.51	-6.0514	129.94	-8.75015	129.69	-6.41205	129.73	-5.16417	129.78	-0.763378	130.18	41.2893	129.9	31.9971	131.95	62.4735	143.29	59.5899
129.93	0.490333	129.48	-46.593	129.82	897.126	129.85	-14.0031	129.62	-6.01756	130.05	-8.74415	129.79	-6.39294	129.83	-5.07453	129.88	-0.78989	130.29	41.2745	130	31.9717	132.06	62.0985	143.4	59.4132
130.04	0.533939	129.58	-46.5564	129.93	897.258	129.95	-13.9562	129.72	-5.97487	130.15	-8.75302	129.89	-6.386	129.93	-4.9692	129.99	-0.817025	130.39	41.2689	130.1	31.9431	132.16	61.7222	143.5	59.2419
130.15	0.566285	129.68	-46.52	130.03	897.394	130.05	-13.896	129.82	-5.92676	130.25	-8.77296	129.99	-6.3957	130.03	-4.84818	130.09	-0.836706	130.49	41.2727	130.21	31.9129	132.26	61.3605	143.63	59.0849
130.25	0.587373	129.79	-46.4728	130.13	897.534	130.15	-13.8226	129.92	-5.87419	130.35	-8.80776	130.09	-6.42202	130.14	-4.71147	130.19	-0.848933	130.6	41.2845	130.31	31.8811	132.37	61.0181	143.76	58.946
130.35	0.597201	129.89	-46.4254	130.23	897.675	130.26	-13.751	130.02	-5.81693	130.45	-8.84202	130.19	-6.46194	130.24	-4.57773	130.29	-0.853586	130.7	41.3002	130.41	31.8419	132.47	60.7063	143.88	58.813
130.46	0.606739	129.99	-46.388	130.34	897.814	130.36	-13.6917	130.12	-5.75539	130.56	-8.87575	130.29	-6.51415	130.35	-4.45303	130.4	-0.843228	130.8	41.3198	130.51	31.7963	132.59	60.4135	143.99	58.6933
130.56	0.617365	130.09	-46.3568	130.44	897.958	130.46	-13.6449	130.23	-5.70208	130.66	-8.90894	130.4	-6.57865	130.45	-4.33737	130.5	-0.817859	130.9	41.3412	130.62	31.751	132.7	60.1358	144.12	58.5817
130.66	0.629078	130.19	-46.3318	130.54	898.103	130.56	-13.6088	130.33	-5.6569	130.77	-8.94196	130.5	-6.65543	130.55	-4.24186	130.6	-0.78608	131	41.3643	130.72	31.711	132.81	59.8736	144.24	58.4688
130.76	0.64207	130.3	-46.3016	130.65	898.25	130.67	-13.581	130.43	-5.61986	130.87	-8.96819	130.6	-6.73748	130.66	-4.16452	130.7	-0.749932	131.1	41.3851	130.82	31.6748	132.92	59.6328	144.37	58.3609
130.86	0.652953	130.4	-46.273	130.75	898.396	130.77	-13.5616	130.54	-5.59077	130.97	-8.98763	130.71	-6.81986	130.76	-4.10535	130.81	-0.710515	131.21	41.4037	130.93	31.6378	133.02	59.3983	144.48	58.2487
130.97	0.661725	130.5	-46.246	131.12	898.544	130.87	-13.5451	130.64	-5.56751	131.07	-9.00029	130.81	-6.90257	130.86	-4.06436	130.91	-0.66783	131.31	41.4123	131.03	31.6095	133.15	59.1647	144.63	58.1277
131.07	0.668388	130.61	-46.2292	131.22	898.683	130.97	-13.5224	130.75	-5.5558	131.18	-9.01218	130.92	-6.97671	130.97	-4.02837	131.02	-0.631862	131.41	41.4163	131.14	31.5918	133.25	58.9301	144.79	57.9985
131.18	0.666015	130.71	-46.2199	131.32	898.819	131.07	-13.4908	130.85	-5.5517	131.28	-9.02331	131.02	-7.04197	131.07	-4.00181	131.12	-0.60868	131.52	41.4158	131.24	31.5775	133.36	58.6873	144.89	57.8622
131.29	0.654608	130.81	-46.2141	131.42	898.955	131.18	-13.4505	130.95	-5.54844	131.39	-9.03367	131.14	-7.09836	131.17	-3.98466	131.23	-0.598283	131.62	41.4042	131.34	31.5665	133.46	58.4317	145.02	57.7116
131.39	0.634165	130.92	-46.212	131.52	899.093	131.28	-13.4018	131.05	-5.55573	131.49	-9.05011	131.24	-7.14589	131.28	-3.96643	131.33	-0.600791	131.73	41.3796	131.45	31.5469	133.56	58.1631	145.18	57.5582
131.49	0.606815	131.02	-46.2077	131.63	899.237	131.38	-13.3355	131.15	-5.57358	131.59	-9.07448	131.34	-7.18776	131.38	-3.951	131.43	-0.616847	131.83	41.3419	131.55	31.5177	133.66	57.894	145.33	57.401
131.59	0.573973	131.12	-46.2113	131.73	899.38	131.48	-13.2517	131.26	-5.59114	131.7	-9.10679	131.45	-7.22297	131.48	-3.93836	131.53	-0.642247	131.94	41.2877	131.65	31.48	133.77	57.6281	145.45	57.2501
131.7	0.535638	131.23	-46.2227	131.83	899.521	131.58	-13.1463	131.36	-5.60281	131.8	-9.147	131.55	-7.25151	131.59	-3.92851	131.64	-0.676993	132.04	41.2008	131.75	31.4225	133.89	57.367	145.6	57.1
131.8	0.491811	131.33	-46.2485	131.93	899.674	131.69	-13.0236	131.47	-5.60857	131.9	-9.18388	131.65	-7.28311	131.69	-3.92295	131.74	-0.713415	132.15	41.0854	131.86	31.3427	134.01	57.1246	145.74	56.945
131.9	0.458784	131.44	-46.2869	132.04	899.839	131.79	-12.8836	131.57	-5.60332	132.01	-9.21743	131.75	-7.31843	131.79	-3.92168	131.84	-0.755269	132.25	40.9412	131.96	31.2489	134.14	56.9026	145.88	56.7842
132.01	0.436557	131.54	-46.3318	132.14	900.013	131.89	-12.7316	131.67	-5.58919	132.11	-9.24766	131.86	-7.35748	131.89	-3.9247	131.94	-0.802555	132.35	40.7734	132.06	31.1412	134.28	56.7016	146.02	56.6237
132.11	0.42513	131.65	-46.383	132.24	900.207	132	-12.5676	131.78	-5.56151	132.21	-9.26262	131.96	-7.40025	132	-3.93627	132.05	-0.845287	132.45	40.5754	132.17	31.0237	134.38	56.5252	146.14	56.4613
132.22	0.42613	131.75	-46.4366	132.35	900.416	132.1	-12.4053	131.88	-5.52028	132.32	-9.25677	132.06	-7.43147	132.1	-3.95096	132.15	-0.883841	132.55	40.3472	132.27	30.9021	134.49	56.3627	146.29	56.2821
132.32	0.438653	131.85	-46.5022	132.45	900.636	132.21	-12.2446	131.99	-5.46813	132.42	-9.2301	132.16	-7.45265	132.2	-3.96876	132.26	-0.920367	132.66	40.0969	132.37	30.7756	134.59	56.2135	146.4	56.0868
132.42	0.462697	131.96	-46.5799	132.56	900.869	132.31	-12.0853	132.09	-5.40352	132.53	-9.18708	132.26	-7.46377	132.31	-3.98723	132.36	-0.954864	132.76	39.8358	132.47	30.6564	134.69	56.0759	146.54	55.882
132.53	0.498263	132.06	-46.6678	132.66	901.105	132.41	-11.9291	132.2	-5.32646	132.63	-9.13511	132.37	-7.46354	132.41	-4.00643	132.46	-0.984382	132.86	39.5641	132.57	30.5444	134.81	55.9313	146.68	55.6625
132.63	0.537015	132.17	-46.7598	132.76	901.341	132.51	-11.7763	132.3	-5.2509	132.74	-9.07418	132.47	-7.45258	132.52	-4.02636	132.56	-1.00765	132.97	39.2816	132.68	30.4447	134.93	55.7745	146.79	55.4285
132.73	0.578953	132.27	-46.8552	132.86	901.581	132.62	-11.6306	132.41	-5.18254	132.84	-9.0043	132.58	-7.43091	132.62	-4.04702	132.67	-1.02467	133.07	39.007	132.78	30.3573	135.04	55.6031	146.92	55.1856
132.84	0.624076	132.37	-46.9511	132.96	901.811	132.72	-11.4908	132.51	-5.12098	132.94	-8.94103	132.68	-7.39852	132.72	-4.0692	132.77	-1.04312	133.17	38.742	132.89	30.283	135.14	55.4107	147.05	54.9318
132.94	0.661835	132.47	-47.0454	133.07	902.032	132.82	-11.3543	132.61	-5.06904	133.04	-8.88712	132.79	-7.37171	132.82	-4.09425	132.87	-1.06092	133.27	38.4867	132.99	30.2179	135.27	55.203	147.21	54.6714
133.05	0.690793	132.57	-47.1461	133.17	902.246	132.92	-11.2209	132.72	-5.02674	133.15	-8.84257	132.89	-7.35407	132.93	-4.12216	132.98	-1.07181	133.37	38.2481	133.09	30.1635	135.38	54.975	147.33	54.3877
133.15	0.710949	132.67	-47.2533	133.27	902.452	133.03	-11.1001	132.82	-5.0026	133.28	-8.80963	132.99	-7.34561	133.03	-4.14965	133.08	-1.07578	133.48	38.0272	133.19	30.1202	135.5	54.7334	147.46	54.0925
133.26	0.725097	132.77	-47.362	133.37	902.637	133.13	-10.9786	132.92	-4.99662	133.38	-8.80023	133.1	-7.35087	133.13	-4.18364	133.19	-1.08327	133.58	37.8241	133.29	30.0881	135.6	54.4909	147.57	53.7913
133.36	0.727221	132.87	-47.4662	133.47	902.802	133.23	-10.8564	133.03	-5.01058	133.48	-8.81436	133.2	-7.37106	133.23	-4.22413	133.29	-1.09211	133.69	37.6333	133.4	30.0669	135.71	54.2482	147.71	53.4691
133.46	0.71732	132.97	-47.5676	133.58	902.941	133.34	-10.7338	133.13	-5.03627	133.59	-8.85203	133.3	-7.40617	133.34	-4.27359	133.4	-1.10231	133.79	37.4545	133.5	30.0618	135.81	54.007	147.84	53.1204
133.56	0.695393	133.07	-47.6536	133.68	903.062	133.44	-10.6136	133.23	-5.07334	133.69	-8.90731	133.41	-7.45268	133.44	-4.32701	133.5	-1.11235	133.89	37.2851	133.6	30.0729	135.92	53.7841	147.98	52.7485
133.66	0.669052	133.18	-47.7242	133.78	903.183	133.55	-10.5042	133.34	-5.11929	133.79	-8.97588	133.51	-7.50762	133.54	-4.38146	133.6	-1.12098	134	37.1251	133.7	30.0936	136.02	53.578	148.1	52.3761
133.77	0.637434	133.28	-47.7857	133.89	903.302	133.65	-10.4055	133.44	-5.17412	133.9	-9.05775	133.62	-7.56597	133.64	-4.43694	133.71	-1.13369	134.1	36.9755	133.81	30.1156	136.12	53.3955	148.21	51.9864
133.9	0.600539	133.39	-47.8379	133.99	903.419	133.76	-10.3088	133.54	-5.23384	134	-9.14776	133.72	-7.62774	133.75	-4.49499	133.81	-1.15048	134.21	36.8433	133.91	30.14	136.22	53.2375	148.37	51.5983
134	0.548616	133.49	-47.8897	134.09	903.534	133.86	-10.2204	133.64	-5.2997	134.1	-9.24021	133.82	-7.69251	133.85	-4.54376	133.91	-1.16555	134.31	36.7285	134.01	30.1667	136.32	53.0965	148.51	51.2245
134.1	0.483103	133.59	-47.9393	134.19	903.647	133.96	-10.1404	133.75	-5.37504	134.21	-9.33512	133.93	-7.75048	133.95	-4.58327	134.01	-1.18517	134.41	36.6236	134.12	30.1889	136.43	52.9773	148.63	50.8712
134.2	0.404	133.7	-47.9823	134.3	903.774	134.07	-10.0593	133.85	-5.456	134.31	-9.43247	134.03	-7.80165	134.06	-4.6168	134.11	-1.20934	134.52	36.5341	134.22	30.2011	136.55	52.8802	148.77	50.5367
134.3	0.311308	133.8	-48.0314	134.4	903.927	134.17	-9.97507	133.95	-5.54232	134.41	-9.52678	134.13	-7.85814	134.16	-4.64006	134.21	-1.22926	134.62	36.4596	134.32	30.2032	136.66	52.7975	148.9	50.2179
134.41	0.211498	133.9	-48.0865	134.5	904.099	134.27	-9.88718	134.05	-5.63488	134.52	-9.61551	134.23	-7.91723	134.26	-4.65833	134.32	-1.25531	134.72	36.4001	134.43	30.1964	136.77	52.7381	149.05	49.9237
134.51	0.10457	134.01	-48.1349	134.6	904.297	134.38	-9.79565	134.15	-5.73367	134.62	-9.69866	134.34	-7.97529	134.36	-4.67163	134.42	-1.29341	134.82	36.3416	134.53	30.1712	136.87	52.688	149.18	49.6682
134.61	-0.00947448	134.11	-48.1926	134.71	904.518	134.48	-9.71607	134.26	-5.83879	134.72	-9.76124	134.44	-8.03234	134.46	-4.68809	134.52	-1.34355	134.93	36.2823	134.63	30.1251	136.98	52.6326	149.31	49.4332
134.71	-0.119608	134.21	-48.2684	134.81	904.75	134.58	-9.64624	134.36	-5.94182	134.83	-9.80756	134.54	-8.07519	134.57	-4.71569	134.62	-1.40118	135.03	36.2223	134.74	30.0578	137.08	52.5736	149.43	49.2201
134.81	-0.224969	134.32	-48.3567	134.91	904.994	134.69	-9.58616	134.47	-6.0321	134.93	-9.83762	134.65	-8.10887	134.67	-4.7544	134.73	-1.46081	135.13	36.1593	134.84	29.9848	137.18	52.5039	149.55	49.0252
134.91	-0.325556	134.42	-48.46	135.01	905.242	134.79	-9.54452	134.57	-6.11405	135.04	-9.85142	134.75	-8.13339	134.77	-4.80271	134.83	-1.52246	135.23	36.0843	134.95	29.9004	137.28	52.4347	149.68	48.8329
135.01	-0.405862	134.53	-48.5638	135.11	905.495	134.89	-9.5267	134.68	-6.18971	135.14	-9.84445	134.85	-8.13559	134.87	-4.86251	134.94	-1.58911	135.33	35.9926	135.05	29.8045	137.38	52.3659	149.78	48.6449
135.12	-0.471443	134.63	-48.6732	135.22	905.747	134.99	-9.53389	134.78	-6.25455	135.24	-9.82498	134.96	-8.12919	134.97	-4.93377	135.04	-1.65726	135.44	35.8876	135.15	29.7027	137.49	52.2879	149.95	48.4491
135.22	-0.522301	134.73	-48.7927	135.32	905.988	135.1	-9.56611	134.88	-6.30857	135.34	-9.79298	135.06	-8.11418	135.08	-5.01652	135.14	-1.72039	135.54	35.7697	135.25	29.6022	137.59	52.1986	150.06	48.2473
135.32	-0.558434	134.84	-48.9099	135.43	906.216	135.2	-9.62035	134.99	-6.35777	135.44	-9.75423	135.17	-8.08504	135.18	-5.10024	135.24	-1.77851	135.65	35.6445	135.36	29.5124	137.7	52.0986	150.18	48.0495
135.42	-0.581896	134.94	-49.0256	135.53	906.438	135.3	-9.69913	135.09	-6.40267	135.55	-9.71126	135.27	-8.03969	135.29	-5.17964	135.34	-1.82934	135.75	35.5121	135.46	29.4315	137.82	51.9791	150.28	47.8359
135.53	-0.592687	135.04	-49.1507	135.63	906.659	135.41	-9.80247	135.19	-6.44813	135.65	-9.66405	135.37	-7.98176	135.39	-5.25474	135.44	-1.86695	135.85	35.3763	135.56	29.3643	137.92	51.8493	150.42	47.6063
135.63	-0.590807	135.15	-49.2808	135.73	906.879	135.51	-9.91479	135.29	-6.49443	135.75	-9.6312	135.47	-7.91124	135.5	-5.31736	135.55	-1.89135	135.96	35.2413	135.67	29.3141	138.04	51.7023	150.54	47.3634
135.74	-0.589836	135.25	-49.403	135.84	907.099	135.61	-10.0171	135.39	-6.54366	135.86	-9.6127	135.57	-7.83555	135.6	-5.37098	135.65	-1.9138	136.06	35.1075	135.77	29.281	138.14	51.5478	150.65	47.0879
135.84	-0.58412	135.35	-49.5208	135.94	907.307	135.72	-10.1044	135.5	-6.59864	135.96	-9.60785	135.68	-7.74631	135.7	-5.41561	135.75	-1.91936	136.16	34.9704	135.87	29.2583	138.24	51.3858	150.77	46.791
135.94	-0.573658	135.45	-49.6318	136.04	907.513	135.82	-10.1765	135.6	-6.65943	136.06	-9.61666	135.78	-7.64354	135.81	-5.45124	135.85	-1.90804	136.26	34.8299	135.98	29.2358	138.34	51.2256	150.94	46.4727
136.05	-0.566086	135.55	-49.7362	136.15	907.716	135.92	-10.2275	135.7	-6.724	136.17	-9.64455	135.88	-7.53949	135.91	-5.48876	135.95	-1.87984	136.36	34.6947	136.08	29.2136	138.45	51.0559	151.07	46.1331
136.15	-0.551983	135.66	-49.8287	136.25	907.922	136.02	-10.2562	135.8	-6.79354	136.27	-9.68325	135.98	-7.4316	136.02	-5.52816	136.06	-1.83718	136.47	34.5649	136.18	29.1963	138.55	50.8863	151.19	45.8038
136.25	-0.531349	135.76	-49.9094	136.35	908.119	136.12	-10.2626	135.9	-6.87345	136.37	-9.73277	136.08	-7.31987	136.12	-5.56944	136.16	-1.78657	136.57	34.439	136.29	29.1755	138.65	50.7246	151.3	45.4749
136.36	-0.504184	135.86	-49.9721	136.45	908.31	136.22	-10.256	136.01	-6.95798	136.47	-9.77587	136.19	-7.2043	136.22	-5.6215	136.26	-1.728	136.67	34.3114	136.39	29.1399	138.76	50.5754	151.42	45.1483
136.46	-0.48719	135.96	-50.0074	136.56	908.494	136.33	-10.241	136.11	-7.04715	136.58	-9.80849	136.29	-7.0894	136.32	-5.67806	136.36	-1.65339	136.78	34.1824	136.49	29.0913	138.86	50.4385	151.54	44.8406
136.57	-0.476516	136.07	-50.0193	136.66	908.662	136.43	-10.2174	136.21	-7.14158	136.68	-9.83062	136.39	-6.98128	136.42	-5.73912	136.46	-1.58398	136.88	34.0558	136.59	29.0294	138.96	50.3141	151.68	44.5513
136.67	-0.472162	136.17	-50.0118	136.77	908.814	136.53	-10.1854	136.32	-7.23156	136.78	-9.83535	136.5	-6.87997	136.52	-5.80469	136.57	-1.51975	136.98	33.9337	136.7	28.9505	139.07	50.2013	151.79	44.2741
136.78	-0.473643	136.27	-49.9907	136.87	908.95	136.63	-10.1624	136.42	-7.31496	136.89	-9.81691	136.6	-6.78899	136.63	-5.86133	136.67	-1.45624	137.09	33.8157	136.8	28.8546	139.17	50.1016	151.93	44.005
136.88	-0.489407	136.38	-49.9521	136.97	909.078	136.73	-10.1538	136.52	-7.39963	136.99	-9.77597	136.71	-6.71773	136.73	-5.90905	136.77	-1.41259	137.19	33.7052	136.9	28.7403	139.27	50.0096	152.07	43.7453
136.99	-0.519456	136.48	-49.8958	137.07	909.197	136.84	-10.1594	136.62	-7.48532	137.09	-9.71253	136.81	-6.6662	136.84	-5.94784	136.87	-1.38879	137.29	33.6043	137.01	28.6243	139.37	49.9155	152.19	43.4983
137.09	-0.563788	136.58	-49.8264	137.18	909.309	136.94	-10.1762	136.73	-7.57205	137.19	-9.63165	136.91	-6.62365	136.94	-5.97543	136.97	-1.38485	137.4	33.5091	137.11	28.5091	139.48	49.8109	152.31	43.2672
137.2	-0.615167	136.69	-49.7441	137.28	909.414	137.04	-10.201	136.83	-7.6639	137.3	-9.53799	137.02	-6.59318	137.05	-5.99005	137.08	-1.39981	137.5	33.4097	137.21	28.3825	139.58	49.6958	152.42	43.0484
137.3	-0.675638	136.79	-49.655	137.38	909.517	137.15	-10.2337	136.94	-7.74948	137.4	-9.43158	137.12	-6.57348	137.15	-5.99171	137.18	-1.42529	137.61	33.3103	137.32	28.2669	139.68	49.566	152.56	42.8352
137.41	-0.7452	136.89	-49.5654	137.49	909.619	137.25	-10.2743	137.04	-7.83348	137.5	-9.32301	137.22	-6.56455	137.25	-5.98041	137.28	-1.4613	137.71	33.2176	137.42	28.1641	139.79	49.4171	152.7	42.6269
137.51	-0.801854	136.99	-49.4864	137.59	909.721	137.35	-10.3072	137.14	-7.91588	137.61	-9.23012	137.33	-6.5627	137.35	-5.96345	137.38	-1.50945	137.81	33.1312	137.52	28.0741	139.89	49.2459	152.83	42.4351
137.61	-0.848545	137.09	-49.4144	137.69	909.824	137.45	-10.3323	137.25	-7.99119	137.71	-9.1529	137.43	-6.56031	137.46	-5.94083	137.49	-1.54639	137.91	33.0485	137.62	28.0052	139.99	49.0588	152.99	42.2458
137.71	-0.885274	137.19	-49.3414	137.79	909.928	137.56	-10.3498	137.35	-8.06721	137.81	-9.09137	137.53	-6.55737	137.56	-5.91255	137.59	-1.57211	138.02	32.9616	137.72	27.9538	140.1	48.8557	153.11	42.0591
137.82	-0.912039	137.3	-49.2695	137.9	910.034	137.66	-10.3549	137.45	-8.14394	137.91	-9.04936	137.64	-6.55587	137.67	-5.88161	137.69	-1.59108	138.12	32.8703	137.83	27.933	140.2	48.6432	153.23	41.8832
137.92	-0.923718	137.4	-49.1986	138	910.142	137.76	-10.3511	137.55	-8.21044	138.02	-9.02128	137.74	-6.55479	137.77	-5.85294	137.79	-1.59929	138.22	32.7773	137.93	27.9225	140.31	48.4267	153.34	41.7138
138.02	-0.921277	137.5	-49.1297	138.1	910.245	137.86	-10.3386	137.66	-8.26925	138.12	-9.00713	137.84	-6.55789	137.88	-5.82656	137.89	-1.60214	138.32	32.6781	138.04	27.9223	140.41	48.207	153.48	41.5324
138.13	-0.904716	137.61	-49.0658	138.21	910.343	137.97	-10.3173	137.76	-8.32079	138.23	-9.00392	137.95	-6.56516	137.98	-5.80245	138	-1.59963	138.43	32.5706	138.14	27.9298	140.52	47.9906	153.62	41.3389
138.23	-0.887015	137.71	-49.0118	138.31	910.436	138.07	-10.2934	137.86	-8.36097	138.33	-9.0016	138.05	-6.5743	138.08	-5.78103	138.1	-1.59101	138.53	32.4649	138.24	27.9317	140.62	47.7794	153.76	41.1401
138.33	-0.864691	137.82	-48.9613	138.41	910.524	138.18	-10.2667	137.97	-8.39577	138.43	-9.00017	138.15	-6.58301	138.19	-5.7623	138.21	-1.59094	138.63	32.3642	138.35	27.9252	140.72	47.5877	153.92	40.9502
138.44	-0.837744	137.92	-48.9175	138.52	910.609	138.28	-10.2374	138.07	-8.42121	138.53	-8.99962	138.26	-6.59129	138.29	-5.74625	138.31	-1.59942	138.73	32.2618	138.45	27.9062	140.82	47.4089	154.06	40.7584
138.54	-0.814357	138.02	-48.878	138.62	910.689	138.38	-10.2259	138.17	-8.43727	138.63	-8.98766	138.36	-6.60697	138.4	-5.74231	138.41	-1.61481	138.84	32.1509	138.55	27.872	140.92	47.2442	154.21	40.5666
138.64	-0.795435	138.13	-48.8429	138.72	910.765	138.49	-10.2288	138.27	-8.44536	138.74	-8.97295	138.46	-6.63156	138.5	-5.74509	138.51	-1.64109	138.94	32.0314	138.66	27.8151	141.03	47.0838	154.32	40.3941
138.75	-0.786627	138.23	-48.8182	138.83	910.842	138.59	-10.2463	138.37	-8.44488	138.84	-8.95549	138.57	-6.65956	138.61	-5.75458	138.62	-1.67182	139.04	31.9002	138.76	27.7349	141.13	46.9278	154.44	40.2306
138.85	-0.787932	138.33	-48.8007	138.93	910.92	138.7	-10.2783	138.48	-8.43619	138.95	-8.93441	138.67	-6.69889	138.71	-5.77273	138.72	-1.70701	139.15	31.7598	138.86	27.6369	141.23	46.7695	154.57	40.0725
138.95	-0.80375	138.43	-48.7918	139.03	910.998	138.8	-10.3128	138.58	-8.43025	139.05	-8.91959	138.78	-6.74955	138.81	-5.79752	138.82	-1.75319	139.25	31.6078	138.97	27.5214	141.34	46.609	154.71	39.9072
139.05	-0.832249	138.53	-48.791	139.14	911.083	138.9	-10.35	138.69	-8.42464	139.16	-8.91104	138.88	-6.81283	138.92	-5.82894	138.93	-1.79946	139.35	31.4494	139.07	27.3938	141.44	46.4385	154.85	39.7491
139.15	-0.873432	138.63	-48.7974	139.24	911.19	139.01	-10.3897	138.79	-8.41346	139.26	-8.90876	138.99	-6.88871	139.02	-5.86699	139.03	-1.84583	139.45	31.2865	139.17	27.2637	141.54	46.2572	154.98	39.5957
139.25	-0.918926	138.74	-48.7995	139.35	911.321	139.11	-10.4309	138.89	-8.39671	139.36	-8.91844	139.09	-6.95987	139.12	-5.90225	139.13	-1.8951	139.55	31.1174	139.27	27.1278	141.64	46.0682	155.11	39.4432
139.36	-0.970171	138.84	-48.7972	139.45	911.474	139.21	-10.4845	138.99	-8.37105	139.47	-8.94052	139.2	-7.0299	139.23	-5.93996	139.24	-1.93155	139.66	30.9394	139.37	26.9942	141.75	45.8702	155.23	39.2875
139.46	-1.01729	138.95	-48.792	139.55	911.635	139.32	-10.5506	139.1	-8.3358	139.57	-8.975	139.3	-7.10152	139.33	-5.98013	139.34	-1.95845	139.76	30.7526	139.48	26.8694	141.85	45.6633	155.35	39.1287
139.57	-1.05488	139.05	-48.7835	139.65	911.803	139.42	-10.6241	139.2	-8.30032	139.67	-9.01491	139.4	-7.15644	139.44	-6.0107	139.44	-1.97579	139.86	30.5643	139.59	26.7536	141.97	45.4529	155.45	38.969
139.67	-1.08251	139.15	-48.7774	139.76	911.977	139.52	-10.7086	139.3	-8.26323	139.78	-9.05411	139.51	-7.19465	139.54	-6.03178	139.54	-1.97139	139.97	30.3743	139.71	26.6505	142.07	45.2481	155.6	38.8084
139.77	-1.09452	139.26	-48.7756	139.86	912.145	139.62	-10.8041	139.4	-8.22703	139.88	-9.0926	139.61	-7.22526	139.65	-6.04335	139.64	-1.94577	140.07	30.182	139.84	26.5678	142.19	45.0628	155.74	38.6388
139.87	-1.09091	139.36	-48.7755	139.96	912.295	139.72	-10.9108	139.51	-8.20398	139.98	-9.13712	139.72	-7.24389	139.75	-6.04543	139.75	-1.89893	140.18	29.9846	139.97	26.5084	142.31	44.9013	155.86	38.4679
139.97	-1.0828	139.46	-48.7669	140.07	912.427	139.83	-11.0234	139.61	-8.19408	140.09	-9.18336	139.82	-7.26408	139.85	-6.04172	139.85	-1.82413	140.28	29.7798	140.11	26.4628	142.41	44.7473	155.97	38.284
140.07	-1.07105	139.56	-48.7497	140.17	912.539	139.93	-11.1354	139.71	-8.20795	140.19	-9.22506	139.92	-7.28079	139.95	-6.02905	139.95	-1.73884	140.39	29.5634	140.21	26.4281	142.53	44.6079	156.11	38.0958
140.18	-1.05933	139.66	-48.7222	140.27	912.62	140.03	-11.2469	139.82	-8.2511	140.3	-9.26221	140.02	-7.29252	140.05	-6.00742	140.05	-1.64138	140.49	29.3356	140.31	26.4035	142.66	44.4819	156.23	37.9079
140.28	-1.06177	139.77	-48.6854	140.37	912.672	140.14	-11.3472	139.92	-8.31964	140.4	-9.29699	140.13	-7.31057	140.16	-5.99622	140.15	-1.53176	140.6	29.1027	140.44	26.389	142.76	44.368	156.34	37.7068
140.39	-1.07282	139.87	-48.6395	140.48	912.694	140.24	-11.4242	140.02	-8.41693	140.5	-9.32072	140.23	-7.32744	140.26	-5.99018	140.26	-1.42293	140.7	28.8614	140.57	26.3781	142.86	44.2664	156.46	37.5045
140.49	-1.10235	139.97	-48.58	140.58	912.703	140.34	-11.478	140.12	-8.54297	140.61	-9.33339	140.33	-7.34041	140.36	-5.98932	140.36	-1.31813	140.8	28.6208	140.67	26.3624	142.96	44.1688	156.59	37.2955
140.59	-1.15037	140.07	-48.503	140.68	912.715	140.45	-11.502	140.23	-8.67938	140.71	-9.33766	140.44	-7.36121	140.46	-5.99523	140.46	-1.21737	140.91	28.3809	140.77	26.3325	143.07	44.0767	156.73	37.0767
140.7	-1.21159	140.18	-48.402	140.78	912.729	140.55	-11.5084	140.33	-8.82618	140.81	-9.33098	140.54	-7.38745	140.57	-6.01285	140.56	-1.13101	141.01	28.1413	140.88	26.2941	143.17	43.9959	156.87	36.8593
140.8	-1.286	140.28	-48.277	140.89	912.749	140.65	-11.4962	140.43	-8.97849	140.92	-9.31599	140.64	-7.41552	140.68	-6.04546	140.67	-1.05277	141.12	27.9131	140.98	26.2409	143.27	43.9125	157	36.6519
140.9	-1.3747	140.38	-48.1347	140.99	912.786	140.75	-11.4655	140.54	-9.1237	141.02	-9.28876	140.75	-7.45004	140.78	-6.09306	140.77	-0.983338	141.22	27.6963	141.08	26.1702	143.38	43.8222	157.11	36.451
141.01	-1.46401	140.49	-47.9907	141.09	912.839	140.86	-11.4424	140.64	-9.25204	141.13	-9.25067	140.85	-7.49029	140.88	-6.14051	140.88	-0.922721	141.32	27.4931	141.18	26.0913	143.48	43.7331	157.25	36.2741
141.11	-1.5596	140.59	-47.8449	141.19	912.914	140.96	-11.4387	140.75	-9.35287	141.23	-9.20868	140.95	-7.54465	140.98	-6.19098	140.98	-0.873893	141.43	27.3046	141.28	25.9987	143.6	43.6533	157.39	36.1154
141.21	-1.65778	140.7	-47.7	141.3	913.006	141.06	-11.4545	140.85	-9.4262	141.33	-9.16278	141.06	-7.61462	141.09	-6.24447	141.08	-0.838522	141.53	27.1307	141.39	25.9088	143.73	43.5729	157.5	35.9751
141.31	-1.75093	140.8	-47.5568	141.4	913.116	141.17	-11.4985	140.96	-9.47816	141.44	-9.11166	141.16	-7.68979	141.19	-6.29294	141.18	-0.816607	141.64	26.9667	141.49	25.8218	143.85	43.492	157.64	35.8478
141.41	-1.84469	140.9	-47.4154	141.5	913.245	141.27	-11.5637	141.06	-9.50874	141.54	-9.06358	141.26	-7.77764	141.29	-6.33636	141.29	-0.804617	141.74	26.8135	141.59	25.7278	143.96	43.4067	157.79	35.7032
141.52	-1.93908	141	-47.2757	141.6	913.396	141.37	-11.6561	141.17	-9.51256	141.64	-9.01772	141.37	-7.87818	141.39	-6.37648	141.39	-0.804476	141.85	26.663	141.69	25.6334	144.06	43.3151	157.9	35.5567
141.62	-2.03228	141.1	-47.1478	141.71	913.554	141.47	-11.7757	141.27	-9.49861	141.74	-8.97693	141.47	-7.9906	141.5	-6.41328	141.49	-0.819298	141.95	26.5153	141.8	25.5479	144.16	43.2157	158.03	35.4065
141.72	-2.11083	141.21	-47.0362	141.81	913.72	141.58	-11.9038	141.37	-9.46704	141.84	-8.95681	141.57	-8.1087	141.6	-6.45341	141.6	-0.849082	142.05	26.3703	141.9	25.4656	144.29	43.0977	158.16	35.2308
141.83	-2.17859	141.31	-46.941	141.91	913.9	141.69	-12.041	141.47	-9.42301	141.95	-8.95473	141.67	-8.22635	141.71	-6.49357	141.7	-0.884808	142.16	26.2318	142	25.3882	144.4	42.9707	158.27	35.0366
[truncated: 20,623 more rows]

## Sheet: Figure S6a
	BoNT/A1 pH 5.5	BoNT/A1-DARPin_F5 pH 5.5
T [°C]	Ratio 350 nm / 330 nm	Ratio 350 nm / 330 nm
20.0031	0.000639142	0.000106914
20.3286	0.000569486	0.00011818
[truncated: 214 more rows]

## Sheet: Figure S6b
	BoNT/A1 pH 7.4	BoNT/A1-DARPin-F5 pH 7.4
[truncated: 915 more rows]

[truncated: 3 more sheets: Figure S6c, Figure S6d, Figure S8]
